# Supplementary material for: Epigenetic dynamics shaping melanophore and iridophore cell fate in zebrafish
Source: Genome Biol. 2021 Oct 4;22:282. doi: 10.1186/s13059-021-02493-x (PMC8489059; doi:10.1186/s13059-021-02493-x)
Supplement: Supplementary file 2 — Additional file 2: Table S1-S8 [file 13059_2021_2493_MOESM2_ESM.xlsx]

## Sheet: Table S1
Table S1: WGBS alignment conversion and CpG coverage metrics
Sample Name	Sample	Replicate	Total reads	Mapped reads	Uniquely mapped reads	Deduplicated reads	Conversion rate	CpG converage
Early_NCC_WGBS_Rep1	Early NCC	rep1	218217765	173418016	141460607	99356746	0.985	12.6x
Early_NCC_WGBS_Rep2		rep2	278560773	231406677	182517597	119324013	0.988	10.8x
Late_NCC_WGBS_Rep1	Late NCC	rep1	271988351	218537242	180813194	137342434	0.989	8.5x
Late_NCC_WGBS_Rep2		rep2	273208166	219969604	180441835	135503655	0.988	8.5x
Melanocyte_WGBS_Rep1	Melanophore	rep1	322634879	262139694	214830081	165771410	0.987	9.8x
Melanocyte_WGBS_Rep2		rep2	308831752	251327492	205534383	156157344	0.988	9.4x
Iridophore_WGBS_Rep1	Iridophore	rep1	250115675	198402811	163325955	119065967	0.989	7.4x
Iridophore_WGBS_Rep2		rep2	262791480	200721184	165039066	109875320	0.988	6.8x

## Sheet: Table S2
Table S2: DMR, DAR, DMAR location and annotation list
chr	start	end	DMARsize	DMRsize	DMR_earlyNCC_vs_lateNCC	DMR_lateNCC_vs_Mel	DMR_lateNCC_vs_Iri	DMR_Mel_vs_Iri	DARsize	DAR_earlyNCC_vs_lateNCC	DAR_lateNCC_vs_Mel	DAR_lateNCC_vs_Iri	DAR_Mel_vs_Iri	IDR_earlyNCC	IDR_lateNCC	IDR_Mel	IDR_Iri	Meth_earlyNCC	Meth_lateNCC	Meth_Mel	Meth_Iri	CpG_earlyNCC	CpG_lateNCC	CpG_Mel	CpG_Iri	AveCovCpG_earlyNCC	AveCovCpG_lateNCC	AveCovCpG_Mel	AveCovCpG_Iri	aveCpGcount	CpGdensity100bp
chr1	1001698	1002192	494	0	0	0	0	0	494	0	0	0	2.1	1	1	0	1	97.7572	96.4278	81.17	59.9295	12	12	12	12	20.8333	29.3333	41.5	23.0833	12	2.42915
chr1	10104571	10104835	264	0	0	0	0	0	264	0	3.61	0	0	0	0	1	0	88.4421	86.7204	83.257	85.0595	3	3	3	3	36.6667	46	55.6667	44	3	1.13636
chr1	101246	101894	648	648	0	0.518648	0.553049	0	0	0	0	0	0	0	0	1	0	86.892	86.3541	41.2828	41.9797	27	27	27	27	21.0741	22.4815	21.5926	16.7778	27	4.16667
chr1	10135033	10135250	217	0	0	0	0	0	217	0	-2.97	-2.75	0	1	1	0	0	98.5714	87.0742	68.2869	49.4217	5	5	5	5	8.8	22.6	19.2	19.6	5	2.30415
chr1	10136072	10136825	753	0	0	0	0	0	753	0	-1.79	-1.76	0	1	1	1	0	2.11888	4.29434	5.8434	8.64129	35	35	35	35	19.9143	46.7429	54	34.0571	35	4.64807
chr1	10145393	10145782	389	0	0	0	0	0	389	0	2.19	0	0	0	0	1	1	100	93.4872	38.6789	83.5146	4	4	4	4	9.75	21.5	26	22.5	4	1.02828
chr1	10165235	10166009	774	0	0	0	0	0	774	0	2.47	0	-2.33	0	0	1	0	97.4311	96.2405	89.9128	93.667	14	14	14	14	13.8571	26.5714	34	25.2857	14	1.80879
chr1	101952	102067	115	115	0	0.483595	0.46984	0	0	0	0	0	0	0	0	0	0	100	90	45.2381	50	4	5	7	4	1.25	5	2.14286	1	5	4.34783
chr1	10200245	10201363	1118	0	0	0	0	0	1118	0	-1.74	-0.95	0	1	1	1	2	0.874281	0.875718	0.566114	0.818798	50	50	50	50	33.52	44.7	51	32.32	50	4.47227
chr1	10255319	10255682	363	0	0	0	0	0	363	0	0	2.48	3.36	1	1	0	1	92.8207	94.7426	75.6583	47.2792	6	6	6	6	36	32.3333	39.6667	31.6667	6	1.65289
chr1	1025658	1026152	494	0	0	0	0	0	494	0	-2.44	0	0	1	1	0	0	29.3742	17.3948	20.6135	19.0272	17	17	17	17	28.2353	45.9412	58.7059	41.0588	17	3.4413
chr1	10327636	10328074	438	370	0	0.463959	0	0	356	0	-2.77	-3.25	0	1	1	0	0	89.4332	84.0124	48.2859	75.3267	12	12	12	12	23.9167	30.6667	41.6667	30.6667	12	2.73973
chr1	10353779	10354726	947	0	0	0	0	0	947	0	0	0	1.97	1	2	0	1	75.9	73.6558	69.4068	45.3556	14	14	15	14	18.2143	29.5	36.8667	28.2143	14.25	1.50475
chr1	10372501	10373825	1324	0	0	0	0	0	1324	0	-2.32	-1.92	0	2	1	0	1	3.8325	2.1986	3.59775	4.50069	73	73	73	73	43.3014	46.5068	62.0137	41.137	73	5.5136
chr1	10383227	10383388	161	0	0	0	0	0	161	0	0	4	0	0	0	0	1	0	0	0	0	0	0	0	0	0	0	0	0	0	0
chr1	10461793	10462198	405	405	0	0	0.64788	0.492622	0	0	0	0	0	0	0	0	0	98.1571	97.8645	81.5302	40.9994	7	7	7	7	24.1429	30.1429	35.8571	30.4286	7	1.7284
chr1	104965	105301	336	336	0	0.487011	0.756445	0	0	0	0	0	0	0	0	0	0	88.0952	85.1306	39.4392	17.0957	18	18	18	17	4.11111	17.8333	22.3889	14	17.75	5.28274
chr1	10502674	10503148	474	0	0	0	0	0	474	0	3.23	0	-3.31	0	0	1	0	98.4127	93.3963	66.198	96.1136	10	10	10	10	9.5	16.2	24.8	18.9	10	2.1097
chr1	10508302	10508567	265	0	0	0	0	0	265	0	0	-2.84	0	1	1	0	0	96.7746	94.2752	75.8967	79.9859	11	11	11	11	18.8182	29.8182	41.7273	24.8182	11	4.15094
chr1	10538464	10538936	472	348	0	0	0.494031	0	472	0	-2.07	0	0	1	1	0	1	89.178	81.8885	58.4016	35.1504	19	19	19	19	17.2632	34.8421	41.2105	27.1053	19	4.02542
chr1	10634162	10634592	430	0	0	0	0	0	430	0	-2.42	-2.63	0	1	1	0	0	89.2763	78.9029	82.8962	83.9625	11	11	11	11	41.7273	48.4545	54.1818	41.2727	11	2.55814
chr1	10672450	10672811	361	0	0	0	0	0	361	0	-2.52	-2.36	0	1	1	0	0	81.8891	81.9763	73.7058	76.0148	7	7	7	7	16.7143	45.4286	54	37.1429	7	1.93906
chr1	10727980	10728444	464	0	0	0	0	0	464	0	-3.27	-2.35	0	1	1	1	1	96.3782	93.7876	89.4326	76.138	11	11	11	11	30.5455	40.5455	45.8182	31.5455	11	2.37069
chr1	10809333	10809994	661	0	0	0	0	0	661	0	-2.96	-2.9	0	1	1	0	0	88.4449	77.1061	82.7009	91.7519	17	17	17	17	18.4706	33.5294	36.8824	29.1765	17	2.57186
chr1	10819776	10820257	481	0	0	0	0	0	481	0	-2.32	-2.29	0	1	1	0	0	33.0956	35.0137	24.9102	20.3805	13	13	13	13	57.1538	52.9231	67.3077	45.3846	13	2.7027
chr1	10824818	10825390	572	572	0	0	0.661091	0.577081	242	0	0	0	2.32	0	0	0	1	90.5289	91.8626	81.8155	37.0536	11	11	11	11	40.9091	51.6364	56.7273	39.6364	11	1.92308
chr1	10855646	10856300	654	0	0	0	0	0	654	0	0	-2.7	-2.54	1	1	1	1	92.455	82.291	44.8482	67.3698	11	11	11	11	20.3636	25.0909	35.9091	23.9091	11	1.68196
chr1	10931410	10931619	209	0	0	0	0	0	209	0	2.74	0	-3.03	0	0	1	0	60	65.3631	58.8955	72.5368	6	6	6	6	10.5	12.3333	23	14.5	6	2.87081
chr1	11024364	11024903	539	0	0	0	0	0	539	0	-1.74	0	0	1	1	0	1	0.3367	0.588023	0.98758	1.33877	22	22	22	22	27.6818	33.4545	42.6818	28.3182	22	4.08163
chr1	11062466	11063007	541	155	0	0.477608	0	0	541	0	-2.75	-1.91	0	1	1	0	0	95.7456	89.4316	43.5336	66.302	8	8	8	8	26	37.625	40.875	36.625	8	1.47874
chr1	11073383	11073824	441	0	0	0	0	0	441	0	0	3.57	2.57	0	0	0	1	96.2689	87.8231	91.2256	56.1474	5	5	5	5	16	26.4	32.4	20.8	5	1.13379
chr1	11088711	11088868	157	0	0	0	0	0	157	0	0	4.66	3.9	0	0	0	1	98.2513	95.2193	96.1124	93.1887	3	3	3	3	74.3333	65.6667	91.3333	51.6667	3	1.91083
chr1	11103448	11103882	434	0	0	0	0	0	434	0	-2.27	0	0	1	1	0	0	97.1953	93.6815	75.6952	85.2022	20	20	20	20	47.2	55.35	64.95	47.2	20	4.60829
chr1	11112372	11112743	371	371	0	0.496386	0.523369	0	0	0	0	0	0	1	1	0	0	83.8608	82.7521	41.9554	35.2463	6	6	6	6	25.1667	26.8333	33.1667	22	6	1.61725
chr1	11113165	11113605	440	0	0	0	0	0	440	0	-2.35	-2.23	0	1	1	0	0	90.9091	83.2126	90.3205	72.2042	3	3	3	3	20.6667	23.6667	27.6667	29.6667	3	0.681818
chr1	11114096	11114344	248	248	0	0.574855	0.662599	0	0	0	0	0	0	0	1	1	1	98.3315	87.5973	30.56	29.3699	4	4	4	4	21.75	44	56.5	40.5	4	1.6129
chr1	11135770	11136475	705	0	0	0	0	0	705	0	-1.61	0	0	1	1	1	2	91.6046	72.4757	54.3005	38.3367	9	9	9	9	40.6667	38.4444	44.8889	33.3333	9	1.2766
chr1	11141053	11141424	371	371	0	0	0.638316	0	0	0	0	0	0	1	1	1	1	79.3046	75.6089	35.4286	19.5662	9	9	9	9	28.7778	29.4444	32.5556	31	9	2.42588
chr1	11141786	11142192	406	244	0	0	0.532028	0	376	0	-2.92	-3.58	0	1	1	0	0	96.5242	70.4032	33.6987	20.5866	6	6	6	6	32.6667	36.5	43.6667	31.3333	6	1.47783
chr1	11145231	11145587	356	0	0	0	0	0	356	0	-1.86	0	0	1	1	0	1	94.8174	90.2019	63.9153	61.7671	9	9	9	9	58.1111	59.8889	62.4444	38	9	2.52809
chr1	11145967	11146184	217	0	0	0	0	0	217	0	-2.4	0	0	1	1	0	1	29.0005	41.1115	26.0273	24.2865	9	9	9	9	29.8889	28.2222	34.5556	33.6667	9	4.14747
chr1	11147069	11147712	643	0	0	0	0	0	643	0	-2.41	-2.06	0	1	1	1	1	59.1162	68.7233	48.9455	53.5033	31	31	31	31	50.2258	62.7097	91.8065	64.5806	31	4.82115
chr1	11150190	11150493	303	303	0	0	0.676088	0	0	0	0	0	0	0	0	0	0	98.2143	76.1958	72.148	15.6636	6	6	6	6	16.1667	17.1667	20.6667	15.5	6	1.9802
chr1	11152747	11152949	202	0	0	0	0	0	202	0	-3.35	-3.81	0	1	1	0	0	98.0091	93.2753	87.5178	74.1637	8	8	8	8	48.875	57	61.625	45.375	8	3.9604
chr1	11157235	11157737	502	0	0	0	0	0	502	1.14	-5.05	-3.88	0	1	1	0	0	95.6017	82.0199	53.4428	46.9393	10	10	10	10	46.9	38.9	47.7	31	10	1.99203
chr1	11157967	11158199	232	0	0	0	0	0	232	0	-2.54	-3.18	0	0	1	0	0	98.8636	87.6587	52.6687	34.3585	4	4	4	4	11.25	20	16.5	12.5	4	1.72414
chr1	11204286	11204943	657	0	0	0	0	0	657	0	-1.72	0	0	1	1	1	1	76.0514	50.1469	51.7443	47.3066	14	14	14	14	41.9286	44.0714	50.8571	42.2857	14	2.1309
chr1	11238318	11238896	578	0	0	0	0	0	578	0	2.69	0	-2.44	0	0	1	0	94.1972	94.8198	62.6041	88.4755	19	19	19	19	44.8421	49.6316	49.5263	37.4211	19	3.2872
chr1	11285642	11286695	1053	0	0	0	0	0	1053	0	-1.23	0	0	1	2	1	1	0.801059	0.68994	1.15121	1.70066	59	59	59	59	65.3051	60.678	67.2373	44.6949	59	5.60304
chr1	11301486	11301804	318	0	0	0	0	0	318	0	-2.03	-3.03	0	1	1	0	0	83.8622	86.6465	81.9541	81.5787	5	5	5	5	51.2	46.6	54.6	36.8	5	1.57233
chr1	11359583	11359713	130	0	0	0	0	0	130	0	-3.78	0	0	1	1	0	0	2.27273	3.84615	6.66667	1.78571	4	4	4	4	9	8.5	16	10.75	4	3.07692
chr1	11391014	11391329	315	0	0	0	0	0	315	0	0	0	3.03	0	0	0	1	100	73.3333	88.8889	0	2	5	3	4	1.5	3	3	1	3.5	1.11111
chr1	11400283	11401691	1408	0	0	0	0	0	1408	0	-1.34	0	0	3	2	1	2	0.988247	1.21901	0.691884	1.59599	98	98	98	98	56.0612	60.5714	69.6531	46.949	98	6.96023
chr1	1140985	1141782	797	0	0	0	0	0	797	0	-1.99	-1.93	0	1	1	0	0	0.614219	0.930483	0.659667	0.640024	29	29	29	29	36.8276	38.8276	46.5172	36.3793	29	3.63864
chr1	11416570	11416973	403	0	0	0	0	0	403	0	-1.63	0	0	1	1	1	1	1.17681	0.969577	0.846885	1.4472	27	27	27	27	60.1111	55.2963	77.7037	53.1111	27	6.69975
chr1	11419303	11419823	520	0	0	0	0	0	520	0	3.29	0	0	0	0	1	0	90.8834	86.1427	43.6957	81.6181	9	9	9	9	12.3333	28.1111	33.4444	25.8889	9	1.73077
chr1	11507365	11507839	474	0	0	0	0	0	474	0	-2.1	-1.98	0	1	1	0	0	93.4929	88.2408	80.129	84.6324	5	5	5	5	82.2	70.2	81.8	51.2	5	1.05485
chr1	11508191	11508746	555	0	0	0	0	0	555	0	2.29	0	0	0	0	1	1	63.1818	72.408	46.4858	46.9292	6	6	6	6	26.8333	47	43.3333	31	6	1.08108
chr1	11541281	11541771	490	0	0	0	0	0	490	0	-1.77	0	0	1	1	1	1	1.12349	0.944952	0.52253	0.646216	25	25	25	25	23.76	39.28	43.84	30.96	25	5.10204
chr1	11591098	11592115	1017	0	0	0	0	0	1017	0	-1.63	-1.66	0	2	1	1	1	1.47941	0.885134	0.739383	0.954521	60	60	60	60	76.7833	65	79.5833	51.3	60	5.89971
chr1	11604751	11605304	553	0	0	0	0	0	553	0	-2.6	-2.78	0	1	1	0	0	1.49486	1.24519	2.06196	1.32801	23	23	23	23	47.3043	44.1304	55	34.7826	23	4.15913
chr1	11614862	11615539	677	677	0	0.705424	0.67929	0	0	0	0	0	0	1	1	1	1	95.764	87.5855	30.8997	27.521	17	17	17	17	65.2941	50.2941	47.7647	36.7647	17	2.51108
chr1	11712886	11713192	306	0	0	0	0	0	306	0	-2.34	0	0	1	1	0	1	8.45057	5.97363	16.833	10.9374	23	23	23	23	38.8261	49.913	69.7826	45.5217	23	7.51634
chr1	11714085	11714335	250	250	0	0	0.58961	0.530565	0	0	0	0	0	0	0	0	1	99.6032	97.9666	92.1953	30.0457	6	6	6	6	33	29.5	34.8333	27	6	2.4
chr1	11733147	11733559	412	0	0	0	0	0	412	0	0	-2.23	0	1	1	0	0	94.346	87.564	74.6312	82.1734	13	13	13	13	34.3846	42.3846	56.2308	38.1538	13	3.15534
chr1	1180129	1180401	272	272	0	0.431127	0	0	0	0	0	0	0	0	0	0	0	96.533	96.414	52.0275	89.1359	15	15	15	15	43.3333	55.3333	66.9333	44.6667	15	5.51471
chr1	11809802	11810075	273	273	0	0	0.49521	0	0	0	0	0	0	0	0	0	1	93.8358	93.8894	77.4205	40.6373	10	10	10	10	36.7	44.9	53.1	38.9	10	3.663
chr1	11821980	11822905	925	0	0	0	0	0	925	0	0	0	-2.23	2	1	1	1	95.6774	94.9168	72.4727	84.4358	36	37	37	37	47.4722	52.6486	63.8378	39.4865	36.75	3.97297
chr1	11824234	11824453	219	219	0	0	0.676409	0.525219	0	0	0	0	0	0	0	0	0	100	95.0732	70.2793	16.8687	5	7	7	7	2.2	5	9.85714	8.57143	6.5	2.96804
chr1	11850523	11850637	114	114	0	0	0.444271	0	0	0	0	0	0	0	0	0	0	80.2312	82.8838	75.0533	34.2238	5	5	5	5	39.4	41.8	69.2	48.8	5	4.38596
chr1	11927421	11927865	444	444	0	0.522576	0	0	0	0	0	0	0	1	1	1	1	88.7743	90.3428	41.8405	50.9306	9	9	9	9	47.5556	53.5556	66.5556	45.1111	9	2.02703
chr1	12071487	12071795	308	308	0.630994	0	0	0	0	0	0	0	0	0	0	0	0	85.7143	15.7895	37.6825	56.25	7	19	15	16	1	2.42105	3.26667	2.125	14.25	4.62662
chr1	12079861	12080075	214	0	0	0	0	0	214	0	2.68	0	0	0	0	1	0	66.0606	85.1512	26.5542	33.1404	3	3	3	3	17	27	29	29.6667	3	1.40187
chr1	12087985	12088323	338	338	0	0	0.51442	0	0	0	0	0	0	0	0	0	0	99.6324	97.9268	71.5362	46.2541	8	8	8	8	12.125	21.125	27.75	21.875	8	2.36686
chr1	12094204	12094451	247	247	0	0.452098	0.456454	0	0	0	0	0	0	0	0	1	1	87.619	95.873	56.4502	46.5986	7	7	7	7	4	11.1429	12.5714	11.1429	7	2.83401
chr1	12098368	12098571	203	203	0	0	0.50801	0	0	0	0	0	0	0	0	0	0	66.6667	88.8095	59.6429	34.7884	5	6	6	6	4	11.5	8.83333	8.5	5.75	2.83251
chr1	12099527	12100033	506	506	0	0.652445	0.642854	0	467	0	4.6	3.71	0	0	0	1	1	81.9737	87.0274	28.0893	25.5818	10	11	11	11	8.3	11.4545	15.5455	8.81818	10.75	2.12451
chr1	12103493	12104299	806	806	0	0.535896	0.460067	0	0	0	0	0	0	0	0	1	1	93.4649	91.1856	40.4929	54.9004	20	20	20	20	30.25	33.7	45.4	34.4	20	2.48139
chr1	12110051	12110528	477	0	0	0	0	0	477	0	2.21	0	0	0	0	1	1	93.2919	89.7069	31.8875	53.9696	7	7	7	7	23.5714	26.2857	40.1429	25.4286	7	1.46751
chr1	12118377	12118902	525	354	0	0.607367	0	-0.543285	476	0	2.42	0	-2.96	0	0	1	0	98.6905	95.1842	33.1958	83.6488	8	9	9	9	23.125	23.2222	33	29.2222	8.75	1.66667
chr1	12120468	12121068	600	600	0	0.598781	0.642989	0	0	0	0	0	0	1	1	1	1	90.9937	71.5717	18.3975	18.1883	16	16	16	15	29.875	40.8125	53.9375	36.6667	15.75	2.625
chr1	12132272	12132882	610	610	0	0.585388	0.566034	0	0	0	0	0	0	1	1	1	2	86.92	91.3208	30.8061	39.5531	13	13	13	13	31.7692	39.8462	41.5385	31.0769	13	2.13115
chr1	12136965	12137935	970	876	0	0.577093	0	0	938	0	1.47	0	0	1	1	1	1	89.7544	89.9014	35.4284	58.7831	18	19	19	19	33.2222	31.9474	41.2632	26.5263	18.75	1.93299
chr1	12152134	12152617	483	260	0	0.499289	0	0	483	0	3.26	0	-2.66	0	0	1	0	82.7478	86.5448	40.9436	58.5546	15	15	15	15	25.8667	30.2	34.8	18.3333	15	3.10559
chr1	12173432	12173951	519	519	0	0	0.617262	0	0	0	0	0	0	1	2	1	1	96.6665	95.8838	59.1076	39.41	10	10	10	10	28.7	32.6	32.9	22.2	10	1.92678
chr1	12193287	12193662	375	375	0	0	0.638481	0	0	0	0	0	0	1	1	0	1	91.6667	90.6838	47.4156	28.8889	4	5	5	5	5.25	9.4	12	6.2	4.75	1.26667
chr1	12210558	12211238	680	141	0.437968	0	0	0	680	0	-1.96	-1.57	0	1	1	1	1	76.362	45.5315	6.97145	12.7778	15	15	15	15	23.4	35.0667	40.6	24.6667	15	2.20588
chr1	12218290	12219078	788	0	0	0	0	0	788	0	-1.65	0	0	1	1	0	0	97.4421	96.0944	57.5888	68.8101	22	23	23	22	50.9545	45.1739	42.8261	33.4545	22.5	2.85533
chr1	12222813	12223531	718	676	0	0.474486	0.521616	0	676	0	0	1.45	0	1	1	1	1	92.5545	73.1729	23.966	19.9332	24	24	24	24	31.7083	29.9167	30.7917	24.3333	24	3.34262
chr1	12228183	12228560	377	377	0	0	0.725862	0	0	0	0	0	0	0	0	0	0	88.6853	86.4635	51.4103	24.2699	12	12	12	12	10	17.1667	31.5	23.3333	12	3.18302
chr1	12231100	12231246	146	0	0	0	0	0	146	0	0	3.12	0	0	0	0	1	0	0	0	0	0	0	0	0	0	0	0	0	0	0
chr1	12232670	12233514	844	618	0	0.658232	0.758576	0	844	0	3.1	3.7	0	0	1	1	1	88.5643	84.4596	23.2467	19.5686	17	17	17	17	16.7647	25.2353	31.2941	24.5882	17	2.01422
chr1	12237511	12237685	174	174	0	0.475695	0	0	0	0	0	0	0	1	1	1	0	94.4444	61.413	50.9259	50.8929	2	4	9	4	15.5	8.25	7.55556	7.75	4.75	2.72989
chr1	12268943	12269387	444	444	0	0.556874	0.759506	0	0	0	0	0	0	0	0	0	1	92.5717	93.3734	43.8814	18.9129	7	7	7	7	14.2857	30.4286	37.2857	25.4286	7	1.57658
chr1	12280733	12280925	192	192	0	0.594392	0.621014	0	0	0	0	0	0	1	0	1	0	90.7689	87.7092	26.8161	23.1067	7	7	7	7	48	41	54	35.7143	7	3.64583
chr1	12284428	12285137	709	427	0	0	0.607546	0	709	0	0	1.51	1.72	1	1	1	1	95.7307	97.5794	62.935	32.0727	12	12	12	12	43.1667	54.3333	62.6667	40.0833	12	1.69252
chr1	12289918	12290468	550	0	0	0	0	0	550	0	-2.53	-2.45	0	1	1	0	0	96.9339	88.5776	79.1379	83.3598	21	21	21	21	25.8571	37.0952	46.619	36.2381	21	3.81818
chr1	12292763	12293080	317	317	0	0	0.583155	0.455117	0	0	0	0	0	1	0	0	0	96.9977	88.9374	74.2458	32.9562	12	12	12	12	20.8333	35.1667	51.8333	35.8333	12	3.78549
chr1	12297293	12297750	457	0	0	0	0	0	457	0	0	4.64	4.32	0	0	0	1	82.4669	88.7495	76.3876	44.1716	12	12	12	12	9.33333	13.4167	17.1667	17.3333	12	2.62582
chr1	12361097	12361169	72	72	0	0.490427	0	0	0	0	0	0	0	1	1	0	0	96.011	98.8487	47.9707	90.4428	6	6	6	6	49.3333	56.8333	70.1667	42.3333	6	8.33333
chr1	12363273	12363604	331	331	0	0.520542	0	-0.440738	0	0	0	0	0	1	1	1	1	94.9195	91.3415	39.4268	83.1424	12	12	12	12	19.75	31.4167	39	22.4167	12	3.62538
chr1	12366320	12366886	566	141	0	0	0.483465	0	566	0	0	2.47	0	0	0	1	1	97.343	94.1659	70.7532	58.9832	18	18	18	18	50.6667	47.2222	54.5	41	18	3.18021
chr1	1238423	1238473	50	50	0	0.385852	0	0	0	0	0	0	0	1	1	1	1	66.6667	69.6429	72.5	57.5758	3	4	4	3	7	13.25	4.5	6.33333	3.5	7
chr1	12390495	12390909	414	414	0	0.546542	0	-0.454418	0	0	0	0	0	1	1	1	1	98.4082	91.6466	35.11	73.9288	17	17	17	17	49.7647	47.1765	77.2941	41.5294	17	4.10628
chr1	12479324	12479860	536	0	0	0	0	0	536	0	0	-2.5	0	1	1	0	0	89.5989	87.4032	86.0758	92.0478	14	14	14	14	31.7143	36.4286	47.1429	33.2143	14	2.61194
chr1	12489000	12489879	879	0	0	0	0	0	879	0	-1.78	0	0	1	1	0	1	93.4419	92.3329	87.5848	93.8455	30	29	30	29	53.4333	58.6207	63.5333	46.7586	29.5	3.35609
chr1	12528108	12528499	391	0	0	0	0	0	391	0	3.52	0	-2.71	0	0	1	0	96.6009	91.6414	37.5	67.7083	4	4	4	4	13.25	19	32	13.75	4	1.02302
chr1	1253807	1254572	765	0	0	0	0	0	765	0	-1.14	0	0	1	1	1	1	1.14242	0.584552	0.591162	0.340967	44	44	44	44	36.0455	41.0227	47.9318	33.2727	44	5.75163
chr1	12538618	12538935	317	317	0	0	0.490765	0.480226	0	0	0	0	0	0	0	0	0	92.3131	90.7684	85.3268	45.6091	17	17	17	17	50.9412	55.3529	57.5294	42.3529	17	5.36278
chr1	12580727	12581169	442	442	0	0	0.460661	0	0	0	0	0	0	0	0	0	0	98.6987	97.0496	90.27	50.7534	12	12	12	12	41.3333	59.8333	56.9167	42.4167	12	2.71493
chr1	12582581	12582982	401	401	0	0	0.505486	0	0	0	0	0	0	0	0	0	0	91.0421	87.4075	79.8094	32.6514	9	9	9	9	44	55.4444	70.7778	43	9	2.24439
chr1	12584060	12584451	391	0	0	0	0	0	391	0	-3.67	0	2.88	1	1	0	1	0.879041	0.732578	0.91804	0.229885	15	15	15	15	38.4667	45.7333	57.4667	36.4667	15	3.83632
chr1	12586477	12587076	599	599	0	0	0.449227	0	579	0	-2.51	0	2.9	1	1	0	1	38.147	52.6265	31.0336	5.57199	21	21	21	21	21.0476	44.3333	58.4286	40.8095	21	3.50584
chr1	12587252	12587982	730	0	0	0	0	0	730	0	-3.15	-1.96	0	1	1	0	1	2.29211	4.41455	3.76977	6.72817	45	45	45	45	36.3333	46.0889	51.7556	35.4222	45	6.16438
chr1	12602329	12602674	345	0	0	0	0	0	345	0	-2.21	-3.43	0	1	1	0	0	92.8313	74.7888	65.5261	68.974	6	6	6	6	29.5	38.3333	53.5	37.1667	6	1.73913
chr1	12609558	12610128	570	0	0	0	0	0	570	0	-3.84	-4.7	0	1	1	0	0	83.4547	68.7615	74.6363	60.9781	11	12	12	12	47.2727	43.1667	56.3333	32.6667	11.75	2.0614
chr1	12613600	12613993	393	0	0	0	0	0	393	0	-3.11	-3.51	0	1	1	1	0	88.6381	62.7622	46.4912	35.6051	4	4	4	4	24	23	28	23.25	4	1.01781
chr1	12616367	12616832	465	0	0	0	0	0	465	0	-3.02	-3.61	0	1	1	0	0	91.8726	76.0963	79.0096	91.5844	8	8	8	8	33.25	38.5	44.125	35.75	8	1.72043
chr1	12617298	12617560	262	0	0	0	0	0	262	0	-2.37	0	0	1	1	1	0	86.6667	32.5	11.3208	5.26316	1	1	1	1	15	40	53	38	1	0.381679
chr1	12631822	12632005	183	0	0	0	0	0	183	0	0	-3.43	0	1	1	0	0	98.0633	81.9565	47.5	48.099	2	2	2	2	54.5	53	66	37.5	2	1.0929
chr1	12632309	12633014	705	0	0	0	0	0	705	0	-2.68	0	0	1	1	0	0	97.1017	86.2298	84.2016	50.0551	12	12	12	12	45.25	50.75	58	39.4167	12	1.70213
chr1	12638184	12638781	597	597	0	0	0.545077	0.518539	0	0	0	0	0	0	0	0	0	87.9076	83.2453	81.8351	32.1489	11	11	11	11	16.8182	24.0909	32.0909	25.8182	11	1.84255
chr1	12651419	12652248	829	406	0	0	0.596811	0.491863	829	0	-1.9	0	2.95	1	2	0	1	94.9845	97.8494	81.0604	32.7946	10	10	10	10	18.7	26.7	36.7	27.2	10	1.20627
chr1	12655337	12655995	658	658	0	0	0.557833	0.551536	306	0	-2.77	-2.02	0	0	1	0	0	79.9507	82.0716	78.9028	31.2877	8	8	9	9	16.875	21.375	21.7778	15.3333	8.5	1.29179
chr1	12657226	12657944	718	141	0	0	0.559779	0	718	0	-1.91	-2.64	0	1	1	1	0	96.6406	91.0063	62.1718	44.0513	5	5	5	5	21.4	24.2	31.8	18.2	5	0.696379
chr1	12661452	12661719	267	267	0	0	0.514746	0.526227	0	0	0	0	0	0	0	0	0	97.7778	94.5949	95.4189	40.136	5	5	5	5	12	24.2	30.8	21.2	5	1.87266
chr1	12663494	12663988	494	0	0	0	0	0	494	0	0	-2.21	0	1	1	0	0	95.7305	95.3357	95.3486	94.691	7	7	7	7	45	50.2857	46.4286	35.1429	7	1.417
chr1	12670441	12671179	738	219	0	0	0.452895	0	738	0	-1.69	-1.82	0	1	1	1	1	85.3062	72.2288	58.7569	34.0784	22	22	22	22	28.9545	33	37.8182	23.0909	22	2.98103
chr1	12674139	12674518	379	0	0	0	0	0	379	0	-2.1	0	0	1	1	0	0	83.7344	75.7266	73.6295	42.0793	9	9	9	9	32.4444	45.1111	40.1111	32	9	2.37467
chr1	12675939	12676648	709	709	0	0	0.54569	0.513558	0	0	0	0	0	1	1	0	1	93.9812	88.9999	82.3502	43.1226	23	23	23	23	20.7826	32.5652	41.7826	28.5217	23	3.24401
chr1	12696649	12697089	440	440	0	0	0.542617	0.47964	0	0	0	0	0	0	1	0	2	85.3589	85.4401	77.6143	41.4508	10	10	10	10	24.8	31.6	34.6	25.4	10	2.27273
chr1	126998	127359	361	0	0	0	0	0	361	0	-2.02	0	0	1	1	0	0	92.7855	86.6396	37.348	63.1615	7	7	7	7	12.2857	14.4286	13.8571	10.7143	7	1.93906
chr1	12710790	12711392	602	477	0	0	0.659592	0	602	0	0	3.09	4.46	1	1	1	1	61.9277	55.4658	33.6275	4.80785	8	8	8	8	18.125	27.625	27.75	24.375	8	1.3289
chr1	12715820	12716443	623	623	0	0.504449	0.635881	0	0	0	0	0	0	1	1	1	1	85.9437	76.3086	28.9769	17.506	11	11	11	11	38.6364	41.2727	51	38.6364	11	1.76565
chr1	12721428	12722129	701	0	0	0	0	0	701	0	-1.99	0	0	1	1	1	1	94.7753	86.2489	75.2509	70.5288	12	13	13	13	34.75	40.3846	44.6923	32.6154	12.75	1.81883
chr1	12735091	12735311	220	220	0	0	0.53455	0	0	0	0	0	0	1	1	0	1	96.7381	85.8314	52.7709	23.6813	5	5	5	5	14.4	20	29.6	19.4	5	2.27273
chr1	1274913	1275743	830	0	0	0	0	0	830	0	0	-2.17	0	1	1	1	0	96.5459	62.7292	50.4466	83.741	8	11	10	8	57.875	36.0909	55.1	47.25	9.25	1.11446
chr1	12756387	12757220	833	0	0	0	0	0	833	0	0	0	1.69	2	1	1	1	71.9673	48.7615	42.9897	5.81719	6	6	6	6	26	29.6667	35.3333	27.6667	6	0.720288
chr1	12763014	12763861	847	0	0	0	0	0	847	0	0	2.18	0	0	0	1	1	84.8073	83.2617	81.7591	49.9371	7	7	7	7	30.7143	32.7143	39.7143	22.2857	7	0.826446
chr1	1276720	1279344	2624	2506	0	0	0.575889	0	420	0	0	0	2.78	0	0	0	2	96.7506	96.0704	79.603	48.0913	23	23	24	23	26.3478	32.3043	38.2917	27.4348	23.25	0.886052
chr1	12774369	12774607	238	0	0	0	0	0	238	0	3.68	0	0	0	0	1	1	96.9697	100	65.7576	93.9394	3	3	3	3	10.3333	9.66667	9.33333	8.66667	3	1.2605
chr1	12776968	12777140	172	0	0	0	0	0	172	0	0	3.15	0	0	0	0	1	97.2955	95.4545	87.9552	18.4359	2	2	2	2	40	58.5	64	52.5	2	1.16279
chr1	12787016	12787158	142	142	0	0	0	0.575583	0	0	0	0	0	0	0	0	0	100	100	100	32.5	3	1	4	4	2	4	7.5	3	3	2.11268
chr1	12791902	12792249	347	347	0	-0.553374	0	0	0	0	0	0	0	0	0	0	0	2.90741	9.25595	67.5078	63.0208	15	20	13	16	5.6	4.3	5.38462	2.625	16	4.61095
chr1	1279531	1279892	361	213	0	0.421852	0	0	350	0	-2.03	0	0	1	1	1	1	89.3519	89.2604	53.91	57.9159	12	12	12	12	53.75	41.8333	57.6667	33.75	12	3.3241
chr1	12826167	12826906	739	0	0	0	0	0	739	0	-1.85	-1.82	0	1	1	0	0	96.6491	91.394	95.277	94.0646	17	17	17	17	59.5294	53	68	45.9412	17	2.30041
chr1	12846466	12847263	797	0	0	0	0	0	797	0	3.33	0	-3.06	0	0	1	0	93.2105	91.961	59.6553	87.4889	5	5	5	5	29.4	31.6	43	35	5	0.627353
chr1	12907071	12907405	334	0	0	0	0	0	334	0	0	-2.85	0	0	1	0	0	97.6736	94.0409	65.1018	75.9832	10	10	10	10	51.6	58.3	69.3	39.8	10	2.99401
chr1	12921697	12922117	420	0	0	0	0	0	420	0	0	2.78	2.83	0	0	0	1	97.619	92.8571	83.498	64.2857	2	2	2	2	11.5	20.5	28.5	17.5	2	0.47619
chr1	12950525	12950963	438	0	0	0	0	0	438	0	0	1.27	0	1	1	1	1	45.239	35.8373	30.9563	21.7483	7	7	7	7	22.5714	33.8571	43.1429	28	7	1.59817
chr1	13009865	13010309	444	0	0	0	0	0	444	0	-2.68	-3.28	0	1	1	0	0	94.0708	85.4737	85.5559	88.3464	10	10	10	10	67	61.7	78.7	59.9	10	2.25225
chr1	13022613	13023171	558	351	0	0.487658	0	0	558	0	1.74	0	-2.4	1	0	1	0	81.6604	81.5249	41.174	61.9371	10	10	10	10	16.4	25.1	29.4	21.5	10	1.79211
chr1	1304636	1304932	296	296	0	0.50284	0	0	0	0	0	0	0	1	1	1	1	84.4873	86.6657	30.7216	55.1769	8	8	8	8	24.875	28	32.5	26.25	8	2.7027
chr1	1307473	1307974	501	0	0	0	0	0	501	0	0	-2.13	0	1	1	1	1	84.1135	78.9078	66.0476	70.7025	9	9	9	9	45	33.8889	47.8889	30	9	1.79641
chr1	13250691	13251085	394	0	0	0	0	0	394	0	0	2.4	3.72	0	0	0	1	100	96.8157	93.5965	76.1201	6	6	6	6	8.33333	22.1667	22.8333	18.5	6	1.52284
chr1	13255674	13256132	458	0	0	0	0	0	458	0	0	2.42	0	0	0	1	1	94.5747	90.266	82.5305	70.3712	12	12	12	12	37.5833	48.8333	53.75	41.5833	12	2.62009
chr1	13279469	13279752	283	0	0	0	0	0	283	0	0	-2.25	0	1	1	0	0	39.3226	54.5218	32.5689	30.3437	11	11	11	11	46.4545	47.6364	61.7273	38.8182	11	3.88693
chr1	13288658	13288969	311	0	0	0	0	0	311	0	-2.47	-3.03	0	1	1	0	0	67.9608	64.5322	56.9881	59.6812	7	7	7	7	37.2857	40.2857	56	39.8571	7	2.2508
chr1	13291832	13293304	1472	1472	0	0.687138	0.719859	0	849	0	0	1.48	0	1	2	2	2	91.3555	84.5179	22.5292	19.589	32	32	32	32	27.5312	40.375	53.1562	31.4062	32	2.17391
chr1	1329795	1330203	408	0	0	0	0	0	408	0	0	-2.04	0	1	1	0	0	98.3388	96.8046	92.4739	95.351	6	6	6	6	48.6667	56.6667	62.5	39.6667	6	1.47059
chr1	13342563	13343337	774	0	0	0	0	0	774	0	-2.04	-1.31	0	1	1	1	1	0.580565	0.657428	0.860577	1.01679	50	50	50	50	65.34	66.56	73.82	50.66	50	6.45995
chr1	13348736	13349044	308	0	0	0	0	0	308	0	0	2.18	3.44	0	0	0	1	84.5678	87.8769	77.1797	46.1218	6	6	6	6	43.6667	56.6667	63	38.8333	6	1.94805
chr1	13377376	13377669	293	0	0	0	0	0	293	0	-1.6	0	1.62	1	1	1	1	0	2.89961	0.757576	0	4	4	4	4	37.25	36.75	39	37.75	4	1.36519
chr1	13380067	13380377	310	0	0	0	0	0	310	0	0	2.34	2.14	0	0	0	1	96.7969	96.0717	90.9173	62.4874	3	3	3	3	53.6667	50.6667	73	50.6667	3	0.967742
chr1	13389244	13389625	381	0	0	0	0	0	381	0	-2.17	-2.96	0	1	1	0	0	91.6667	65.7147	56.2143	35.8766	4	4	4	4	4.75	13.5	19	10.25	4	1.04987
chr1	13394277	13394836	559	0	0	0	0	0	559	0	-2.28	0	0	1	1	0	0	52.4058	36.8608	55.7354	58.5825	25	25	25	25	54.16	51.84	50.12	38.52	25	4.47227
chr1	13395833	13396371	538	449	0	0	0.584723	0	357	0	0	2.19	0	0	0	0	1	98.2013	95.17	78.2233	40.181	12	12	12	11	17.5	25.8333	36.5	31.6364	11.75	2.18401
chr1	13397660	13397961	301	0	0	0	0	0	301	0	0	2.12	2.7	0	1	0	1	96.2361	97.8009	92.2928	60.8137	8	8	8	8	25.875	30.125	43.5	25.875	8	2.65781
chr1	13400332	13400825	493	0	0	0	0	0	493	0	0	4.95	2.73	0	0	1	1	80.6818	86.0032	73.9971	37.3662	5	5	5	5	16.4	23.4	33.6	19	5	1.0142
chr1	13402862	13403043	181	0	0	0	0	0	181	0	0	3.03	0	0	0	0	1	98.416	92.8351	89.7141	66.9897	5	5	5	5	37.2	35.2	50.6	39.2	5	2.76243
chr1	13410047	13410414	367	0	0	0	0	0	367	0	-2.44	0	0	1	1	0	1	0	0.194932	0.15873	0	9	9	9	9	23.4444	24.7778	40.2222	22.4444	9	2.45232
chr1	13429029	13429400	371	0	0	0	0	0	371	0	-2.82	0	0	1	1	0	1	53.6972	33.2711	39.0905	49.0848	14	14	14	14	12.6429	22.8571	31.1429	21.3571	14	3.77358
chr1	13497129	13497674	545	0	0	0	0	0	545	0	-3	-2.69	0	1	1	0	0	97.5382	94.6332	89.2299	85.399	7	7	7	7	33.1429	34.2857	54.4286	32.7143	7	1.2844
chr1	13521546	13522246	700	0	0	0	0	0	700	0	0	0	-2.34	1	0	1	0	93.0804	94.945	64.5042	91.6362	9	9	9	9	21.7778	29.1111	33.4444	24.6667	9	1.28571
chr1	13530601	13531174	573	359	0	0.589199	0	0	568	0	2.65	2.87	0	0	1	1	1	95.3646	95.9608	39.918	57.9757	10	10	11	11	17.9	21.2	34.3636	25.0909	10.5	1.83246
chr1	13569868	13570159	291	0	0	0	0	0	291	0	2.53	0	-2.02	0	0	1	0	80	96.2963	41.1765	85.7143	1	1	1	1	10	27	17	21	1	0.343643
chr1	13570705	13571033	328	0	0	0	0	0	328	0	0	0	-2.18	1	1	1	0	98.6813	96.1984	71.4718	93.7154	7	7	7	7	34.4286	30.4286	41.4286	28	7	2.13415
chr1	1360241	1360569	328	0	0	0	0	0	328	0	0	-3.55	0	1	1	0	0	96.8996	90.2087	82.9691	85.3432	9	9	9	9	19.4444	28	35	24.7778	9	2.7439
chr1	1363006	1363617	611	0	0	0	0	0	611	0	-3.68	-1.98	0	1	1	0	1	83.6735	80.5298	65.4009	48.6307	7	7	7	7	7.85714	12.7143	16.4286	10.5714	7	1.14566
chr1	13656781	13657246	465	0	0	0	0	0	465	0	-1.72	-2.4	0	1	1	0	0	0.888098	0.590904	0.546677	1.49982	36	36	36	36	74.3889	74.3333	74.9167	50.6111	36	7.74194
chr1	13661595	13662487	892	0	0	0	0	0	892	0	-1.45	0	0	1	1	1	1	2.85003	4.29975	2.50428	2.79359	43	43	43	43	46.6279	63.186	79.2791	51.0233	43	4.82063
chr1	13683454	13683515	61	61	0	0	0	-0.616296	0	0	0	0	0	0	0	0	0	58	80.641	33.3333	100	5	5	5	5	3.2	8.4	2.4	3	5	8.19672
chr1	1374131	1374722	591	0	0	0	0	0	591	0	-2.54	-1.89	0	1	1	0	1	96.5676	94.2444	92.6387	92.8404	11	11	11	11	18.3636	28.7273	36.6364	22.4545	11	1.86125
chr1	13777824	13777936	112	0	0	0	0	0	112	0	-3.32	0	0	0	1	0	0	94.9495	92.5373	79.7821	82.7605	2	2	2	2	51	66.5	54	53	2	1.78571
chr1	13778856	13779309	453	0	0	0	0	0	453	0	-1.47	0	0	1	1	1	1	36.4449	27.7519	26.1787	32.7426	7	7	7	7	20.8571	43	56.4286	34.1429	7	1.54525
chr1	13780138	13780502	364	0	0	0	0	0	364	0	-1.8	0	0	1	1	1	1	1.27409	0.649968	0.854061	0.974659	13	13	13	13	27.4615	43.4615	54.0769	36.3077	13	3.57143
chr1	1380259	1380837	578	0	0	0	0	0	578	0	-2.11	0	0	2	1	1	1	98.75	92.9342	75.8059	53.5354	8	8	8	9	5.875	10.5	9.5	7.88889	8.25	1.42734
chr1	13811367	13811526	159	0	0	0	0	0	159	0	0	-3.7	0	1	1	0	0	11.7949	13.2282	36.3887	36.792	8	8	8	8	11	28.25	31.75	18.75	8	5.03145
chr1	13811625	13811868	243	0	0	0	0	0	243	0	-4.25	-4.66	0	1	1	0	0	17.1331	22.6948	41.4702	45.234	12	12	12	12	43.3333	44.8333	52.5	39.0833	12	4.93827
chr1	13820526	13821316	790	0	0	0	0	0	790	0	-1.72	-2.38	0	1	1	1	1	8.38896	9.27573	10.3346	10.0956	23	23	23	23	19.3478	43.4783	50.1739	37.8261	23	2.91139
chr1	13851920	13852657	737	0	0	0	0	0	737	0	-1.35	0	0	1	1	1	1	26.0146	31.1043	26.0954	25.0189	33	33	33	33	28.1212	41.1515	48.1818	32.6667	33	4.47761
chr1	1397164	1397437	273	0	0	0	0	0	273	0	-4.16	-2.61	0	1	1	0	1	96.8143	96.629	85.3306	83.397	7	7	7	7	36	44.2857	48.8571	30.5714	7	2.5641
chr1	13982858	13983282	424	0	0	0	0	0	424	1.94	0	0	0	1	1	2	2	44.8413	38.2846	42.2601	43.75	6	6	6	6	3.83333	14.1667	15.1667	10.1667	6	1.41509
chr1	14106491	14106595	104	104	0	0.613913	0	0	0	0	0	0	0	1	0	0	0	100	96.0859	19.7538	44.1583	3	4	4	4	5.66667	23.5	39.75	39.5	3.75	3.60577
chr1	14119651	14120056	405	0	0	0	0	0	405	0	0	3.62	2.67	0	0	1	1	98.7179	94.303	35.1049	43.6027	3	3	3	3	20.3333	23	41.6667	28	3	0.740741
chr1	14121884	14122197	313	0	0	0	0	0	313	0	0	-3.04	0	1	1	0	0	98.0144	95.2015	45.3575	73.3024	8	8	8	8	33.375	27.75	45.375	24	8	2.55591
chr1	14127960	14128077	117	117	0	0.434114	0	0	0	0	0	0	0	0	0	0	0	94.1075	92.4652	44.5643	71.7239	4	4	4	4	37.25	46	60.75	35.75	4	3.4188
chr1	14132142	14133029	887	649	0	0.623383	0.544539	0	887	0	0	0	-1.42	1	1	1	1	96.653	88.3412	23.9508	46.5478	18	18	18	18	47.7222	48.0556	56.8333	39.1111	18	2.02931
chr1	14205647	14206311	664	0	0	0	0	0	664	0	-1.93	-2.53	0	1	1	0	0	85.9015	87.2572	70.5242	78.462	25	25	25	25	51.6	56.12	75.08	48.56	25	3.76506
chr1	1420924	1421218	294	294	0	0	0.469723	0	0	0	0	0	0	1	1	0	0	72.1283	67.1242	52.5917	30.2151	12	12	12	12	41	49.5	52.4167	47.3333	12	4.08163
chr1	1427384	1427913	529	0	0	0	0	0	529	0	0	-2.18	0	1	1	0	0	98.0667	92.2811	76.6254	54.4541	11	10	11	11	24	28.5	36.1818	23.2727	10.75	2.03214
chr1	14384204	14384481	277	277	0	0.609739	0	0	0	0	0	0	0	1	1	0	1	97.397	94.362	32.3578	51.7034	7	7	7	7	22.5714	32.8571	30.7143	26.4286	7	2.52708
chr1	14387355	14387656	301	301	0	0.660808	0	0	0	0	0	0	0	1	1	1	0	97.3268	93.9535	30.7938	69.6602	7	7	7	7	14.1429	35.7143	58	38.4286	7	2.32558
chr1	14393222	14393632	410	0	0	0	0	0	410	0	-3.17	0	0	1	1	0	1	95.2531	88.6683	80.2664	78.8178	7	7	7	7	73.8571	77.1429	90	65.4286	7	1.70732
chr1	14472973	14473434	461	0	0	0	0	0	461	0	0	-2.18	0	1	1	0	0	95.7353	93.003	85.418	88.7681	13	13	13	13	63	57.4615	70	44.7692	13	2.81996
chr1	144731	145285	554	554	0	0.593151	0	-0.565083	354	0	2.55	0	-3.14	0	0	1	0	97.0898	96.3404	40.2589	93.1576	24	24	24	24	27.1667	39.125	44	33.25	24	4.33213
chr1	14483229	14483595	366	366	0	0.650012	0.770898	0	0	0	0	0	0	0	1	1	1	93.671	93.1977	24.7527	13.9187	10	10	10	10	17.5	25.2	30.5	25.1	10	2.73224
chr1	14487809	14488255	446	446	0	0.628943	0.637677	0	0	0	0	0	0	1	1	1	1	98.7485	92.0098	17.5222	21.8332	9	9	9	9	20	19.6667	16.7778	13.8889	9	2.01794
chr1	14491278	14491388	110	110	0	0	0.501136	0	0	0	0	0	0	1	1	1	1	95.0527	93.8285	44.385	30.307	4	4	4	4	47.5	41.5	53	29.5	4	3.63636
chr1	14500721	14501223	502	422	0	0	0.70138	0	369	0	2.74	0	-1.92	0	0	1	0	96.8137	93.5045	42.3137	25.1199	5	5	5	5	15.6	21.4	26.4	17.8	5	0.996016
chr1	14539708	14540671	963	0	0	0	0	0	963	0	0	1.87	0	2	2	2	2	0.872892	0.510504	0.281385	0.672188	25	25	25	25	17.8	22.96	26.84	21.28	25	2.59605
chr1	14540895	14541131	236	236	0	0.606008	0.619385	0	0	0	0	0	0	0	0	1	1	95.1584	92.0216	29.4142	24.2475	6	6	6	6	51.6667	37.3333	46.8333	32	6	2.54237
chr1	14548623	14548802	179	123	0	0	0.646336	0.544846	179	0	0	3.7	0	0	0	0	1	97.2039	98.3333	90.3121	37.3184	6	6	6	6	23.5	19.8333	22	21.6667	6	3.35196
chr1	14559511	14560194	683	91	0	0	0	-0.432531	683	0	5.47	0	-3.41	0	0	1	0	98.2143	92.5974	49.8141	94.6824	8	8	8	8	9.5	17.875	15.375	11.25	8	1.1713
chr1	14568862	14569304	442	442	0	0.619494	0.470544	0	0	0	0	0	0	0	1	0	0	96.1039	88.1912	31.8428	46.6798	17	17	17	17	13	24.0588	35.4706	29.7059	17	3.84615
chr1	14579060	14580032	972	652	0	0.495178	0.487151	0	920	0	2.45	1.98	0	0	0	2	1	97.6334	95.4187	60.4604	50.4412	14	14	14	14	36.4286	56.7857	54.7857	46.0714	14	1.44033
chr1	14591073	14591720	647	0	0	0	0	0	647	0	0	2.62	0	0	1	1	2	95.8333	91.1842	53.3712	44.7053	4	4	4	4	10.75	13.25	21	11	4	0.618238
chr1	14602938	14603448	510	510	0	0.552403	0.577728	0	0	0	0	0	0	1	2	1	1	97.6042	95.072	36.7519	27.3583	11	12	12	12	38.9091	44.1667	42.0833	31.6667	11.75	2.30392
chr1	14604643	14605442	799	725	0	0.65487	0	0	635	0	0	0	-1.94	1	1	1	0	98.6391	95.6045	35.4425	65.6169	12	12	12	12	18.25	26.8333	32.0833	18.6667	12	1.50188
chr1	14613606	14614305	699	428	0	0	0.754056	0.591304	699	0	0	2.39	3.14	1	2	0	1	98.1783	92.9568	71.2473	18.9906	18	18	18	18	36.1111	36.8333	40	31	18	2.57511
chr1	14618424	14618873	449	289	0	0.641076	0	0	449	0	2.11	0	-2.03	0	0	1	0	97.5242	97.0721	40.2083	65.331	4	4	4	4	19	23.5	20.75	17.5	4	0.890869
chr1	14619180	14619600	420	0	0	0	0	0	420	0	0	0	-2.55	0	0	1	0	94.1905	94.2532	49.293	90.5763	12	12	12	12	8.08333	16	16.6667	13.8333	12	2.85714
chr1	14626951	14627301	350	0	0	0	0	0	350	0	-1.34	-3.63	-2.29	1	1	1	1	80.1136	26.9383	5.42265	19.7712	2	2	2	2	54	53	45	35	2	0.571429
chr1	14627376	14628210	834	834	0	0.507278	0	0	737	0	0	-2.8	-1.99	2	1	1	1	91.5711	66.5892	18.0074	44.9122	22	22	22	22	52.7727	49.0909	61.9545	45.0909	22	2.63789
chr1	14628518	14628967	449	0	0	0	0	0	449	0	-2.48	-2.99	0	1	1	0	0	85.5097	70.8288	42.6785	74.4698	5	5	5	5	23.6	40.2	40.6	24.6	5	1.11359
chr1	14629684	14629839	155	155	0	0.627405	0	-0.561206	0	0	0	0	0	0	0	0	0	96.875	92.5321	25.7594	84.1486	6	6	6	6	12.5	34.8333	25	23.3333	6	3.87097
chr1	14630461	14630710	249	0	0	0	0	0	249	0	-2.37	-2.78	0	1	1	0	0	85.9523	59.7656	27.799	39.014	6	6	6	6	69.3333	80.3333	107.833	71.5	6	2.40964
chr1	14633442	14633883	441	441	0	0.564615	0	0	0	0	0	0	0	1	1	1	0	96.8128	93.4957	45.2144	79.6713	17	17	17	17	53.7059	65.3529	66.1176	42.6471	17	3.85488
chr1	14634783	14634974	191	0	0	0	0	0	191	0	-2.61	-3.54	0	0	1	0	0	90.1984	88.5417	65.8602	71.1765	2	2	2	2	35.5	14	27.5	18.5	2	1.04712
chr1	14636152	14636772	620	513	0	0.535163	0	0	501	0	-1.87	-2.23	0	1	1	1	1	97.2761	89.0377	37.4984	55.9732	23	23	23	23	43.2174	58.5217	69.4783	49.4783	23	3.70968
chr1	14637198	14637429	231	0	0	0	0	0	231	0	-3.85	-5.2	0	1	1	0	0	92.9213	75.1617	39.9611	42.358	4	4	4	4	66.75	68.5	87.75	63	4	1.7316
chr1	14637534	14637791	257	0	0	0	0	0	257	0	-3.37	-4.06	0	0	1	0	0	94.268	90.2946	52.9597	42.7735	5	5	5	5	53.8	50.2	60.2	41.8	5	1.94553
chr1	14639592	14640657	1065	1065	0	0.599478	0.503269	-0.475482	0	0	0	0	0	0	0	1	0	97.9956	96.7073	33.5705	57.0584	18	18	18	18	57.4444	57.2222	63.9444	41.3889	18	1.69014
chr1	14642477	14642933	456	0	0	0	0	0	456	0	0	0	0	1	1	1	1	0.394872	0.196078	0.638567	0.18797	15	15	15	14	20.8	25.3333	38.8	20	14.75	3.23465
chr1	14644210	14644718	508	0	0	0	0	0	508	0	-1.44	0	0	1	1	1	1	1.89394	0.948773	1.07949	1.77299	22	22	22	22	11.8636	25.1818	27.1364	18.2727	22	4.33071
chr1	14652941	14653110	169	169	0	0	0.504001	0	0	0	0	0	0	0	0	0	0	100	98.3333	87.1018	37.7646	6	6	6	6	2.5	7.33333	14.5	7.83333	6	3.5503
chr1	14654654	14654768	114	114	0	0.438199	0	0	0	0	0	0	0	0	0	1	0	97.1771	98.2689	48.1561	83.7718	6	6	6	6	30.6667	47	44	28.3333	6	5.26316
chr1	14660675	14661201	526	0	0	0	0	0	526	0	-2.15	-2.23	0	1	1	0	0	97.3377	94.6691	59.9444	53.1448	6	6	6	6	26.3333	28	32	24.5	6	1.14068
chr1	14667968	14668166	198	198	0	0	0.534839	0	0	0	0	0	0	0	2	0	1	100	92.0301	68.3918	8.87605	4	4	4	4	6.75	22.5	28.5	13	4	2.0202
chr1	14669714	14669967	253	0	0	0	0	0	253	0	-3.13	-3.01	0	1	1	0	0	99.4253	80.5	84.2687	81.8705	3	3	3	3	21.3333	22.6667	21.3333	16.6667	3	1.18577
chr1	14672472	14673110	638	228	0	0.555104	0.526882	0	638	0	-2.79	-3.27	0	1	1	2	0	95.9666	74.9388	21.7817	23.5994	10	10	10	10	23.2	34.7	34.3	23	10	1.5674
chr1	14677910	14678882	972	927	0	0.590019	0.494452	0	397	0	2.28	0	-2.78	1	1	2	1	97.5423	93.487	32.3102	54.0993	18	18	18	18	33.5	37.5556	39.8333	27.3889	18	1.85185
chr1	14681688	14682065	377	0	0	0	0	0	377	0	-2.83	-2.99	0	1	1	0	0	95.6987	90.8192	60.8217	71.4422	6	6	6	6	50.8333	62.6667	76.1667	47.3333	6	1.59151
chr1	14683558	14683705	147	147	0	0.451703	0	0	0	0	0	0	0	0	0	1	1	100	96.5	59.1082	42	5	5	5	5	7.8	8.6	13	6.4	5	3.40136
chr1	14685360	14685869	509	127	0.465262	0	0	0	509	0	-4.28	-5.39	0	1	1	0	0	80.8762	41.7474	11.4221	33.4798	14	14	14	14	32.5714	40	40.1429	34.4286	14	2.75049
chr1	14692384	14692737	353	0	0	0	0	0	353	0	-3.78	-4.03	0	1	1	0	0	71.1255	70.7403	68.6297	66.7746	5	5	5	5	22.2	34.2	36.8	28	5	1.41643
chr1	14693725	14694101	376	0	0	0	0	0	376	0	-3.01	-2.89	0	0	1	0	0	97.3635	93.9053	68.332	69.0817	5	5	5	5	25.4	32.4	36.4	22	5	1.32979
chr1	14699298	14699752	454	0	0	0	0	0	454	0	0	-2.69	0	1	1	1	0	88.3937	82.7199	44.8966	71.2942	15	15	15	15	44.5333	61.7333	66.2667	44.0667	15	3.30396
chr1	14701633	14701832	199	0	0	0	0	0	199	0	-3.15	0	0	0	1	0	0	94.0252	96.9293	91.8433	88.3499	5	5	5	5	24.4	42.4	39	28.6	5	2.51256
chr1	14706160	14706595	435	0	0	0	0	0	435	0	-1.7	-2.73	0	1	1	1	0	90.4366	72.4197	38.1035	62.8497	12	12	12	12	43.1667	43.25	52.9167	40.75	12	2.75862
chr1	14708531	14710226	1695	1536	0	0.638689	0.755308	0	426	0	0	2.8	3.47	0	0	1	2	84.4725	88.7021	43.7406	30.6736	12	12	13	13	15.25	20.0833	19.7692	15.2308	12.5	0.737463
chr1	14713951	14714336	385	238	0	0	0.478444	0	206	0	0	4.93	0	0	0	1	1	98.8889	93.3285	64.3724	40.5785	6	6	6	6	9.66667	24.6667	35.6667	29.6667	6	1.55844
chr1	14728687	14729205	518	518	0	0.570754	0.523493	0	0	0	0	0	0	1	1	1	1	98.0523	86.6671	27.1286	33.6514	9	9	9	9	53.3333	54.4444	64.3333	44	9	1.73745
chr1	14735573	14736035	462	462	0	0.554649	0	0	0	0	0	0	0	1	1	1	0	78.2212	73.9116	33.4058	48.1411	10	10	10	10	55.6	60.3	55.9	37.5	10	2.1645
chr1	14737809	14738320	511	0	0	0	0	0	511	0	0	-2.5	0	1	1	0	0	96.0902	87.3165	52.9683	49.7401	9	9	9	9	55.7778	55.2222	56	32.3333	9	1.76125
chr1	14743766	14744275	509	0	0	0	0	0	509	0	0	0	-1.65	1	1	1	1	99.0991	82.9365	27.3346	23.4404	3	3	3	3	24.3333	55	59	38	3	0.589391
chr1	14748901	14749413	512	378	0	0.557883	0	0	512	0	-2.26	-3.19	0	1	1	2	0	84.2526	65.7521	17.8723	24.4384	8	8	8	8	41.875	53.625	62.625	40	8	1.5625
chr1	14751499	14754482	2983	2826	0	0.541576	0.672705	0	395	0	-2.39	-3.9	0	2	2	1	1	96.8082	91.8369	47.8917	44.3269	23	26	26	24	23	32.5385	34.4615	28.375	24.75	0.829702
chr1	14755446	14755653	207	0	0	0	0	0	207	0	-2.97	-3.12	0	1	1	0	0	88.4615	88.8889	29.1667	0	2	1	2	1	7	9	5.5	5	1.5	0.724638
chr1	14758212	14758529	317	0	0	0	0	0	317	0	-2.19	-4.13	0	0	1	0	0	95.7157	87.2103	36.4857	46.4707	6	6	6	6	37.5	38.6667	37.8333	28.8333	6	1.89274
chr1	14761895	14762321	426	0	0	0	0	0	426	0	0	-2.42	0	1	1	1	0	79.6808	87.1858	73.6562	86.0311	4	4	4	4	43.75	55.5	67	59.25	4	0.938967
chr1	14766303	14766553	250	250	0	0.581499	0	0	0	0	0	0	0	0	1	1	0	95.4342	98.6364	35.3871	73.1723	4	4	4	4	17.75	29	28.25	25.25	4	1.6
chr1	14771269	14771663	394	198	0	0.688411	0.494055	0	394	0	2.43	0	0	0	0	1	1	87.6349	89.6264	17.3899	35.8679	6	6	6	6	36.5	47.3333	50.3333	36.8333	6	1.52284
chr1	14778277	14778599	322	0	0	0	0	0	322	0	2.16	0	0	0	1	1	1	0	0	0	0	0	0	0	0	0	0	0	0	0	0
chr1	14783701	14784009	308	308	0	0	0.587987	0	0	0	0	0	0	1	1	1	1	100	88.9286	40.2078	23.9286	5	5	5	5	5.4	10.8	7.6	8.2	5	1.62338
chr1	14788452	14788785	333	333	0	0	0.652788	0	0	0	0	0	0	0	0	0	1	95.6906	90.12	35.7978	16.4982	4	4	4	4	23.25	28	27.75	23.5	4	1.2012
chr1	14797631	14797984	353	353	0	0.504383	0.575941	0	0	0	0	0	0	0	0	0	1	96.8246	96.6797	52.0321	43.1683	10	11	11	11	17.3	27.5455	36.4545	25.8182	10.75	3.04533
chr1	14807848	14808026	178	0	0	0	0	0	178	0	0	2.73	2.62	0	0	0	1	97.8836	97.5973	92.2808	26.8725	4	4	4	4	28	41.5	42.5	33.25	4	2.24719
chr1	14811115	14811871	756	756	0	0.559948	0.607237	0	0	0	0	0	0	1	1	1	1	97.392	93.5776	41.9052	32.1964	21	21	21	21	58.9524	51.5238	57.5714	38.7143	21	2.77778
chr1	14814420	14814622	202	202	0	0.544797	0	0	0	0	0	0	0	0	0	0	0	100	93.6954	39.9222	56.9617	4	4	4	4	13	22.25	22.25	17.25	4	1.9802
chr1	14822884	14823224	340	340	0	0.514048	0.551048	0	0	0	0	0	0	0	1	1	1	98.3981	70.5703	15.1383	12.9938	9	9	9	9	28	38	41.7778	29.7778	9	2.64706
chr1	1483790	1484090	300	300	0	0	0.605482	0	0	0	0	0	0	0	0	0	0	98.3333	95.2597	49.4525	42.7171	10	10	10	10	12.5	24.8	31.6	12.8	10	3.33333
chr1	1491470	1491803	333	0	0	0	0	0	333	0	0	2.65	0	1	1	1	1	46.6667	43.1373	10.7427	7.69231	2	2	2	2	26	31	35.5	27	2	0.600601
chr1	14993967	14994172	205	205	0	0.520044	0.470187	0	0	0	0	0	0	0	1	1	1	98.5667	93.0288	38.3432	45.8597	8	8	8	8	21.875	39.375	46.875	29.625	8	3.90244
chr1	1502163	1502354	191	191	0	0	0.502447	0	0	0	0	0	0	1	0	0	1	94.9408	96.8912	76.6637	44.5295	5	5	5	5	48.4	46.8	51.8	43	5	2.6178
chr1	15099578	15100020	442	442	0	0.478328	0	0	0	0	0	0	0	0	0	0	1	91.2402	97.5605	57.6259	86.3011	13	15	15	15	21.3846	22.1333	34.9333	27.2667	14.5	3.28054
chr1	15106591	15107174	583	0	0	0	0	0	583	0	2.82	0	-2.66	0	0	1	0	96.8143	93.3274	54.2589	94.5178	9	9	9	9	13.6667	27	34.4444	21.1111	9	1.54374
chr1	1514552	1515091	539	0	0	0	0	0	539	0	-2.73	-1.5	0	1	1	0	1	1.74591	1.78883	1.56408	3.02073	34	34	34	34	49.9706	55.3824	66.7353	43.7941	34	6.30798
chr1	15198273	15198603	330	0	0	0	0	0	330	0	0	2.53	0	0	0	1	1	97.6949	96.2629	71.5336	55.7751	9	9	9	9	42.7778	54.5556	62.5556	38.8889	9	2.72727
chr1	15260546	15261110	564	105	0	0	0.404893	0	564	0	0	1.94	2.34	0	1	0	1	96.5497	96.897	88.4338	59.01	17	17	17	17	71.1176	69.1176	88.4118	57.4706	17	3.01418
chr1	1531135	1531296	161	161	0	0.474964	0	0	0	0	0	0	0	1	1	1	0	43.5606	47.2782	33.2098	31.3542	4	4	4	4	22	27.75	28.75	27.25	4	2.48447
chr1	1531383	1531538	155	155	0	0.482673	0	0	0	0	0	0	0	1	1	0	0	73.2122	76.7811	65.0306	76.0304	5	5	5	5	36.6	33	44.8	35.4	5	3.22581
chr1	15334732	15335071	339	0	0	0	0	0	339	0	0	4.26	2.5	0	0	0	1	100	95.1562	90.7853	25.9475	4	4	4	4	13.25	24.75	30.75	16	4	1.17994
chr1	15354294	15355181	887	0	0	0	0	0	887	0	-2	-2.26	0	1	1	0	0	96.1395	90.6007	89.2503	87.767	20	20	20	20	57.85	43.65	57.5	37.6	20	2.25479
chr1	15385745	15385989	244	0	0	0	0	0	244	0	2.9	0	-2.74	0	0	1	0	95.2381	95.8559	39.7417	81.3138	4	4	4	4	22.75	31	33.5	20.25	4	1.63934
chr1	15471032	15471373	341	0	0	0	0	0	341	0	2.84	0	-2.55	0	0	1	0	96.6583	93.8842	63.9414	99.0196	3	3	3	3	20.3333	34.6667	48.3333	30.3333	3	0.879765
chr1	15613820	15614298	478	478	0	0	0.483831	0	0	0	0	0	0	1	1	0	1	88.3651	89.6873	82.1408	49.4189	14	14	14	14	47.6429	57.5	64.5714	49.3571	14	2.92887
chr1	15643394	15644100	706	0	0	0	0	0	706	0	0	2.55	2.12	0	0	0	1	80.2291	78.9485	75.0441	42.3966	12	12	12	12	28.5	40.0833	53.25	34.4167	12	1.69972
chr1	1566124	1566412	288	152	0	0.480609	0	0	288	0	-1.54	-2.34	0	1	1	0	0	98.4818	68.9876	17.1491	48.6788	6	6	6	6	15.6667	21.5	30.6667	23.1667	6	2.08333
chr1	15668600	15669022	422	404	0	0.499708	0	0	336	0	0	-2.42	-2.35	1	1	1	0	95.2117	92.9533	36.2476	83.2962	7	7	7	7	18	20.7143	23.5714	19.4286	7	1.65877
chr1	1567102	1567576	474	474	0	0.645346	0.420561	0	0	0	0	0	0	1	1	1	1	96.1969	87.0634	28.6687	46.482	15	15	15	15	27	40.8667	51.6	36.2	15	3.16456
chr1	15715684	15715972	288	0	0	0	0	0	288	0	-2.74	-3.58	0	1	1	1	0	94.5015	85.7176	52.248	64.0271	4	4	4	4	22.75	35.75	42.5	30.75	4	1.38889
chr1	15717583	15718047	464	0	0	0	0	0	464	0	-2.76	0	0	1	1	0	0	98.1512	93.3486	85.1301	63.6138	11	11	11	11	33.4545	53.3636	57.0909	41.6364	11	2.37069
chr1	15733114	15733415	301	301	0	0	0.59603	0	0	0	0	0	0	0	0	0	0	96.1887	92.3241	85.9075	50.401	7	7	7	7	63.2857	67	76.2857	53.4286	7	2.32558
chr1	15734615	15735413	798	0	0	0	0	0	798	0	-3.89	-3.31	0	1	1	0	0	95.1087	85.1025	86.4595	84.3145	20	20	20	20	43.95	47	54.7	39.8	20	2.50627
chr1	15741158	15741784	626	432	0	0.524685	0	0	626	0	0	0	-1.45	1	1	1	1	96.119	94.1101	41.3961	59.0872	13	13	13	13	58	55.9231	74.6923	44.7692	13	2.07668
chr1	15765461	15766163	702	0	0	0	0	0	702	0	-1.37	-0.84	0	1	1	1	1	0.691029	0.414461	0.446485	0.317396	26	26	26	26	30.7692	29.0385	32.8846	26.8462	26	3.7037
chr1	15785093	15785239	146	146	0	0	0.499058	0	0	0	0	0	0	0	0	0	1	92.2619	93.5273	72.8171	43.6379	4	4	4	4	11.5	26	36.5	37.25	4	2.73973
chr1	15805	15969	164	0	0	0	0	0	164	0	0	-2.71	0	1	0	0	0	84.2012	82.9868	76.2671	78.6233	15	15	15	15	58.4	51	61.6	41.8	15	9.14634
chr1	15826803	15827394	591	0	0	0	0	0	591	0	-1.87	-1.17	0	1	1	1	1	86.1911	76.6663	56.8951	57.9343	14	14	14	14	42.2143	45.8571	45.5714	35.0714	14	2.36887
chr1	1585499	1585811	312	312	0	0.468747	0	0	0	0	0	0	0	1	1	1	1	88.4546	79.3421	37.5725	69.5238	7	7	7	7	37.8571	47.7143	56.5714	40.8571	7	2.24359
chr1	15855386	15856342	956	883	0	0	0.50623	0	814	0	-1.4	0	0	1	1	1	1	92.61	86.7661	65.5017	38.9175	18	18	18	18	54.7778	49	53.6667	37.5556	18	1.88285
chr1	15858023	15858417	394	394	0	0	0.583983	0	0	0	0	0	0	1	1	1	1	96.6604	74.9633	32.3579	14.6635	9	9	9	9	22	27.4444	35.2222	29.4444	9	2.28426
chr1	15860947	15861466	519	519	0	0.621474	0.80391	0	271	0	0	3.03	3.97	0	1	0	1	95.303	98.4047	58.7702	35.4273	6	9	9	9	10	19.8889	24.7778	15.6667	8.25	1.5896
chr1	15869259	15869422	163	0	0	0	0	0	163	0	4.98	0	0	0	0	1	0	94.6128	96.4818	53.2474	75.954	6	6	6	6	36.5	55.8333	47.3333	42.5	6	3.68098
chr1	15875450	15875668	218	218	0	0.503243	0.675934	0	0	0	0	0	0	1	0	0	1	97.3431	94.8003	44.1721	25.8931	6	6	6	6	21	38	52	32.8333	6	2.75229
chr1	15878407	15878840	433	433	0	0.509525	0	0	0	0	0	0	0	1	1	1	1	92.41	81.3617	28.3428	41.875	8	8	8	8	27.5	35.75	43.5	28.875	8	1.84758
chr1	1587952	1588509	557	557	0	0.598842	0	-0.490638	0	0	0	0	0	0	1	1	1	88.0559	96.6775	43.5296	84.7098	12	12	12	12	27.75	36.5833	36.6667	30.0833	12	2.1544
chr1	15880724	15880980	256	256	0	0.584036	0.613668	0	0	0	0	0	0	1	1	1	1	89.1867	83.3152	16.7043	19.3434	6	7	7	7	24.1667	19.8571	21.8571	15.4286	6.75	2.63672
chr1	15881375	15882043	668	396	0	0.489415	0	0	668	0	2.15	0	-3.16	0	0	1	0	92.088	88.8554	47.1979	77.4476	18	18	18	18	73.5	57.3333	55.8333	41.3889	18	2.69461
chr1	15889232	15889863	631	0	0	0	0	0	631	0	-1.92	0	1.91	1	1	0	1	97.4148	91.4662	71.7826	47.328	9	9	9	9	30.5556	38.2222	43.6667	32.3333	9	1.42631
chr1	15892649	15893001	352	174	0	0.420335	0.483283	0	243	0	0	2.25	0	1	0	1	1	91.4388	89.1395	63.7601	60.1678	16	16	16	16	34.3125	43.8125	50.5	33.25	16	4.54545
chr1	15906170	15906829	659	0	0	0	0	0	659	0	-2.85	-1.95	0	1	1	1	1	89.2327	81.3995	65.5979	70.7413	6	6	6	6	36.5	36.3333	43.3333	24.5	6	0.91047
chr1	15913340	15913851	511	219	0	0	0.584588	0.52499	511	0	-2.16	0	0	1	1	0	0	85.1029	71.5635	67.9341	40.0524	10	11	11	11	15.6	13.2727	17.2727	10.8182	10.75	2.10372
chr1	15923749	15924543	794	0	0	0	0	0	794	0	0	-2.81	-2.92	1	1	1	0	88.363	75.1701	37.4333	44.2963	15	15	15	15	61.9333	54.3333	55.2667	37.5333	15	1.88917
chr1	15953405	15953611	206	0	0	0	0	0	206	0	3.12	0	-2.74	0	0	1	0	98.0755	100	32.8956	94.2232	3	3	3	3	43	44.6667	43	28.6667	3	1.45631
chr1	15960621	15960845	224	224	0	0	0.619974	0.464027	0	0	0	0	0	0	0	0	1	94.8014	97.1607	81.6155	42.3111	7	7	7	7	12	29.1429	30	24.2857	7	3.125
chr1	15964437	15964939	502	483	0	0.581023	0.499481	0	483	0	2.88	0	0	0	0	1	1	97.214	93.0884	43.5452	52.9327	11	13	13	12	50.1818	42	63.9231	41.9167	12.25	2.44024
chr1	15978703	15979331	628	0	0	0	0	0	628	0	0	0	1.67	1	1	1	1	1.41531	0.892592	0.555445	1.42907	19	19	19	19	39.5263	44.7895	52.5789	35.5789	19	3.02548
chr1	15998594	15998867	273	0	0	0	0	0	273	0	-2.18	0	0	1	1	0	1	71.0407	90.7407	66.8687	33.8915	2	2	2	2	15	27	39	26	2	0.732601
chr1	160221	160761	540	0	0	0	0	0	540	0	2.4	0	0	0	0	1	1	62.5	59.9219	24.426	58.139	8	8	8	8	15.25	22.375	19.25	15.625	8	1.48148
chr1	1603857	1604252	395	395	0	0.69432	0	-0.549456	0	0	0	0	0	1	1	1	1	78.2281	79.8686	21.8761	66.3269	11	11	11	11	23.4545	20.5455	30.3636	20.5455	11	2.78481
chr1	16144589	16145244	655	0	0	0	0	0	655	0	0	3.27	3.15	0	0	1	1	97.4167	69.7173	57.618	40.18	4	5	4	4	26.5	36.8	44.5	29	4.25	0.648855
chr1	16176339	16176744	405	405	0	0.452479	0	0	0	0	0	0	0	0	0	1	0	96.0774	97.0105	50.8141	88.3226	7	7	7	7	40.7143	44.4286	63	39.2857	7	1.7284
chr1	1617885	1618534	649	0	0	0	0	0	649	0	-1.82	-2.14	0	1	1	1	1	12.6346	16.3817	14.0135	16.4756	24	24	24	24	27	39.625	43.7917	32.8333	24	3.698
chr1	1620754	1621571	817	321	0	0.546121	0	0	817	0	1.9	0	-2.47	0	0	1	0	93.8095	88.4841	43.5209	79.7688	14	16	16	16	7	12.125	15.75	10.0625	15.5	1.89718
chr1	162168	162707	539	277	0	0.471291	0	0	539	0	0	-2.07	-2.06	1	1	1	0	86.1142	83.7694	31.9516	61.0843	11	11	11	11	32.5455	30.8182	34.4545	23.7273	11	2.04082
chr1	1624424	1624941	517	517	0	0.543097	0.625366	0	0	0	0	0	0	1	1	1	1	94.6784	90.8016	53.0556	40	6	8	8	8	7	13.625	14.5	10.25	7.5	1.45068
chr1	16287432	16288086	654	607	0	0.645588	0.56307	0	535	0	2.21	0	-2.03	0	1	1	0	96.3008	94.6431	40.433	40.9626	14	14	14	14	14.4286	23.5714	28.9286	16.5	14	2.14067
chr1	1631671	1631831	160	160	0	0.466174	0	0	0	0	0	0	0	0	0	0	0	92.5	95.8333	30.9821	53.5714	6	6	8	7	5	7.33333	4	3.57143	6.75	4.21875
chr1	16317605	16318040	435	0	0	0	0	0	435	0	-3.66	-3.98	0	1	1	0	0	100	75	75	100	1	1	1	1	2	12	16	7	1	0.229885
chr1	16322949	16323507	558	0	0	0	0	0	558	0	0	0	-3.49	1	0	1	0	90.7865	95.4276	54.7517	88.0725	8	8	8	8	26	33.125	49.875	28.25	8	1.43369
chr1	16332238	16332691	453	0	0	0	0	0	453	0	-2.04	0	0	1	1	1	1	96.0497	85.6297	41.965	35.3642	9	9	9	9	33.1111	36.5556	45.5556	26.7778	9	1.98675
chr1	16366760	16366848	88	88	0	0.467254	0	0	0	0	0	0	0	0	0	1	0	94.136	92.9908	46.8954	89.384	4	4	4	4	25.5	33.5	44.75	24.75	4	4.54545
chr1	16438388	16438848	460	238	0	0	0.735572	0.589894	365	0	0	3.25	0	0	0	0	1	93.1742	94.8651	81.7239	30.7233	10	10	10	10	22.7	37.9	50.5	43.9	10	2.17391
chr1	16450534	16450987	453	0	0	0	0	0	453	0	-2.32	0	0	1	1	0	1	96.9066	90.9822	68.9736	52.9123	8	8	8	8	18.625	28.375	32.25	25	8	1.766
chr1	16455883	16456378	495	0	0	0	0	0	495	0	0	3.73	3.28	0	0	0	1	100	82.3529	64.7059	11.1111	1	1	1	1	6	17	17	9	1	0.20202
chr1	16470628	16470898	270	270	0	0	0.640476	0	0	0	0	0	0	0	0	1	1	83.1466	80.9701	45.0744	32.5147	6	6	6	6	20.3333	31.1667	27.1667	24.5	6	2.22222
chr1	16507217	16507614	397	0	0	0	0	0	397	0	0	-2.19	0	1	1	0	0	90.1632	78.4758	75.9048	55.5798	4	4	4	4	33.25	42	41.5	29.75	4	1.00756
chr1	16533030	16533686	656	0	0	0	0	0	656	0	3.24	0	-2.44	0	0	1	0	63.5714	63.881	50	63.4762	5	5	4	5	6.6	17.2	17.5	13	4.75	0.724085
chr1	16543873	16544247	374	0	0	0	0	0	374	0	-3.23	-2.97	0	1	1	0	0	95.4384	87.3254	60.2981	71.9266	6	6	6	6	52	48	56.3333	41.6667	6	1.60428
chr1	16564214	16564426	212	0	0	0	0	0	212	0	0	0	-3.07	0	0	1	0	100	97.5367	82.906	93.5071	3	3	3	3	20	37	41.6667	24	3	1.41509
chr1	16597836	16598221	385	0	0	0	0	0	385	0	-3.04	-2.64	0	1	1	0	0	58.9338	54.4885	45.7875	42.1889	5	5	5	5	42.4	49.4	59.4	43.4	5	1.2987
chr1	16618460	16618980	520	498	0	0	0.659144	0	389	0	-2.77	0	2.52	1	1	0	1	97.7273	94.6597	71.6974	43.3224	4	4	4	4	6.75	14.5	18.25	14.25	4	0.769231
chr1	16626467	16626910	443	0	0	0	0	0	443	0	-4.04	-4.21	0	1	1	0	0	64.3353	43.5725	32.4958	25.6823	9	9	9	9	44	48.1111	62.4444	42	9	2.0316
chr1	16630138	16630682	544	0	0	0	0	0	544	0	-4.05	-4	0	1	1	0	0	88.9582	49.1635	23.0094	21.0976	5	5	5	5	30.4	39.8	47.4	25.2	5	0.919118
chr1	16637475	16638101	626	0	0	0	0	0	626	0	-2.67	-3.06	0	1	1	0	0	85.5135	65.2514	32.6826	36.9012	11	11	11	11	51.5455	43.8182	49.7273	33.7273	11	1.75719
chr1	16648217	16648617	400	0	0	0	0	0	400	0	-2.94	0	0	1	1	0	0	88.9301	82.1874	79.1783	86.8166	9	9	9	9	34.3333	34.3333	30.4444	25.7778	9	2.25
chr1	16662510	16662812	302	0	0	0	0	0	302	0	-4.12	-3.21	0	1	1	0	0	96.9975	70.8333	55.0591	34.7904	3	3	3	3	17	34.3333	44.3333	30.3333	3	0.993377
chr1	16680982	16681482	500	178	0	0	0.652191	0.485602	500	0	-2.8	-2.13	0	1	1	0	0	85.1545	72.2441	58.8246	13.3107	7	7	7	7	56.4286	54.2857	70.4286	44.4286	7	1.4
chr1	16681708	16682079	371	0	0	0	0	0	371	0	-2.47	-1.85	0	1	1	1	1	0.573582	0.417424	1.08625	1.05537	28	28	28	28	40.6786	52.1429	65.4286	37.5714	28	7.54717
chr1	16682256	16682468	212	0	0	0	0	0	212	0	-1.61	0	0	1	1	1	1	0.753532	0.726046	0.59978	0	14	14	14	14	13	35.2143	42	29.5	14	6.60377
chr1	16684332	16684474	142	0	0	0	0	0	142	0	-1.82	-1.82	0	1	1	1	1	0.490196	0	0.21097	0	6	6	6	6	69.8333	63.1667	79.1667	59.5	6	4.22535
chr1	16689552	16690045	493	0	0	0	0	0	493	0	-1.7	-1.92	0	1	1	1	0	94.887	80.7752	69.7884	65.0754	10	10	10	10	46.7	53	54.8	38.4	10	2.0284
chr1	16690649	16690809	160	0	0	0	0	0	160	0	-2.17	0	0	0	1	0	0	0	0	0	0	0	0	0	0	0	0	0	0	0	0
chr1	16691415	16692014	599	0	0	0	0	0	599	0	0	-1.67	0	1	1	1	1	89.2677	63.2329	24.2659	32.6464	4	4	4	4	41.5	39.5	48.5	25.75	4	0.66778
chr1	16693897	16694134	237	237	0	0	0.799918	0.6395	0	0	0	0	0	0	0	0	1	100	97.3258	75.5025	5.34814	6	6	7	7	10.3333	18.3333	17.8571	11	6.5	2.74262
chr1	16706148	16706638	490	490	0	0	0.615465	0	0	0	0	0	0	1	1	1	1	96.0143	92.9289	55.4533	26.4088	11	11	11	11	31.5455	41.7273	50.9091	39.2727	11	2.2449
chr1	16708830	16709093	263	0	0	0	0	0	263	0	0	0	-2.76	0	0	1	0	100	81.25	66.6667	14.2857	1	1	1	1	11	16	21	21	1	0.380228
chr1	16714435	16714890	455	342	0	0.625385	0	-0.542597	455	0	0	0	-1.8	0	0	1	0	96.7584	96.1077	30.3967	85.7128	6	6	6	6	31.5	37.6667	42.3333	30.8333	6	1.31868
chr1	167166	167289	123	123	0	0.518807	0	-0.478433	0	0	0	0	0	0	0	0	0	66.6667	64.2857	30	64.1204	6	6	6	6	5.83333	8.83333	6.16667	10.6667	6	4.87805
chr1	16717621	16718158	537	0	0	0	0	0	537	0	-2.71	-1.63	0	1	1	1	1	92.3055	84.2775	61.8482	48.2105	8	8	8	8	56.5	52.75	63.875	46.5	8	1.48976
chr1	16725368	16725545	177	177	0	0.497153	0	0	0	0	0	0	0	0	0	1	1	99.2647	96.4432	28.9476	55.4634	4	4	4	4	19	26.75	29.5	22.75	4	2.25989
chr1	16728868	16729115	247	247	0	0	0.503178	0	0	0	0	0	0	0	0	0	1	97.686	97.1349	70.6483	34.5565	9	9	9	9	20.6667	27.1111	29.4444	18	9	3.64372
chr1	16734763	16735347	584	550	0	0.75145	0.74975	0	565	0	1.96	2.2	0	0	0	1	1	92.3949	93.8909	19.6065	34.3771	13	13	13	13	43.0769	50.6154	52.4615	44.4615	13	2.22603
chr1	16736675	16737748	1073	1073	0	0.580184	0.602711	0	0	0	0	0	0	1	1	1	2	94.1671	95.6339	46.2651	27.09	21	21	21	21	30.9048	36.4286	46.0952	31.0952	21	1.95713
chr1	16744733	16745373	640	640	0	0	0.641307	0.54741	0	0	0	0	0	1	1	1	1	93.3319	93.5925	77.2927	34.906	18	18	18	18	71.3889	62.2778	68.5	48.9444	18	2.8125
chr1	16747433	16748492	1059	1034	0	0.49778	0.609906	0.538773	1013	0	-2.59	0	1.8	1	1	1	1	93.1369	82.5302	53.014	17.7603	18	18	18	18	44.7222	41.1667	53.0556	32.3889	18	1.69972
chr1	1674940	1675220	280	280	0	0.661545	0	0	0	0	0	0	0	0	1	0	1	85.7143	74.8622	18.1105	26.715	5	5	5	5	12	16.4	19.8	13	5	1.78571
chr1	16749936	16750090	154	0	0	0	0	0	154	0	0	0	3.93	0	0	0	1	98.8749	95.5562	84.5156	25.463	4	4	4	4	39.5	43.25	39	37.5	4	2.5974
chr1	16764364	16764772	408	408	0	0	0.706194	0.474683	0	0	0	0	0	0	1	0	1	97.9891	96.7425	73.2607	34.3844	10	10	10	10	27.7	31.6	34.4	24.8	10	2.45098
chr1	16765396	16766520	1124	1124	0	0.547424	0.550909	0	0	0	0	0	0	2	2	2	2	91.9999	79.6237	35.3836	29.2482	22	22	22	22	44.5	45.8636	52.9545	32.7273	22	1.9573
chr1	16770359	16771696	1337	1128	0	0.476064	0.695231	0	1022	0	0	2.61	2.91	1	1	2	3	89.3034	87.9653	59.5115	26.5589	31	31	31	31	23.3871	28.6774	30.9355	20.7419	31	2.31862
chr1	16793431	16793930	499	0	0	0	0	0	499	0	0	0	1.99	0	0	0	1	95.0868	93.0354	68.4153	58.6534	6	6	6	6	58	45.3333	54.8333	40.6667	6	1.2024
chr1	16796842	16797394	552	552	0	0.471945	0	0	0	0	0	0	0	1	1	1	1	97.1546	94.2208	48.6239	58.7092	16	16	16	16	49.8125	39.9375	44.9375	34.4375	16	2.89855
chr1	16797482	16797704	222	222	0	0	0.502232	0	0	0	0	0	0	0	1	0	1	98.7735	94.1411	52.9738	16.8646	5	5	5	5	48.6	55.4	55.6	39.2	5	2.25225
chr1	168073	168537	464	0	0	0	0	0	464	0	-3.16	-3.21	0	1	1	0	0	88.0561	74.6117	39.0252	50.1097	20	19	20	20	43.35	42	47.9	34.4	19.75	4.25647
chr1	16809785	16810407	622	426	0	0.606654	0	0	317	0	3.63	2.92	0	0	0	2	1	92.6222	95.8045	33.7549	57.3213	7	7	7	7	16.8571	22.8571	29.5714	19.7143	7	1.1254
chr1	16810508	16810886	378	253	0	0	0.564543	0	378	0	2.64	2.45	0	0	1	1	1	88.75	76.4375	34.3678	16.8356	4	4	4	4	7.75	21.5	19	16.5	4	1.0582
chr1	16817798	16818217	419	0	0	0	0	0	419	0	2.56	0	0	0	0	1	0	96.2698	94.1361	62.7925	64.9143	3	3	3	3	19	42	42.6667	36.3333	3	0.71599
chr1	1682263	1682782	519	519	0	0.541478	0.496214	0	0	0	0	0	0	0	1	1	0	96.5035	96.2523	38.9442	43.9116	7	7	7	7	7.28571	13	17	10.5714	7	1.34875
chr1	16823909	16824966	1057	599	0	0.599434	0	-0.527228	1003	0	2.33	0	-2.88	1	1	1	0	71.7314	84.5417	37.5509	78.6151	18	18	18	18	15.7222	20.5	31.0556	18.1111	18	1.70293
chr1	16853587	16854390	803	295	0	0	0.575108	0	803	0	0	0	1.46	1	1	1	2	70.8255	68.8208	47.2339	30.1374	11	11	11	11	27.7273	28.6364	31	23.1818	11	1.36986
chr1	16855075	16855389	314	0	0	0	0	0	314	0	2.65	0	-2.37	0	0	1	0	97.631	76.7328	45.7444	68.0629	4	4	4	4	24.25	29.25	36	28.25	4	1.27389
chr1	16860679	16861429	750	552	0	0.570615	0	0	640	0	4.1	0	-2.63	0	0	1	1	87.7965	86.3404	36.9418	62.8164	15	15	15	14	38.6667	45.6	42	38.6429	14.75	1.96667
chr1	16864499	16864782	283	0	0	0	0	0	283	0	0	2.9	2.41	0	0	0	1	92.6136	92.7273	72.8441	23.789	4	4	4	4	9.75	12.25	22.25	18.5	4	1.41343
chr1	16865552	16866156	604	0	0	0	0	0	604	0	-3.06	-1.64	0	1	1	0	1	96.3706	88.0424	69.0322	67.8977	3	3	3	3	30.3333	61	67	40	3	0.496689
chr1	16876322	16877448	1126	1090	0	0.578995	0.722768	0	338	0	0	1.88	0	2	2	3	3	92.9188	88.5867	33.7792	16.2166	19	19	19	19	29.1579	42.1579	47.3158	33.6842	19	1.68739
chr1	16881275	16882397	1122	857	0	0.646341	0.748058	0	799	0	0	1.91	0	1	2	2	3	91.3259	89.8321	29.8999	39.3558	15	15	15	15	31.8	42.3333	38.4	32.7333	15	1.3369
chr1	16883704	16883816	112	0	0	0	0	0	112	0	3.17	0	-3	0	0	1	0	95	100	38.4058	51.4583	2	2	2	2	8	22	26.5	15.5	2	1.78571
chr1	16891554	16892056	502	0	0	0	0	0	502	0	0	2.17	2.72	1	1	1	1	3.59127	2.44184	2.0349	0	15	15	15	15	23.4	36.2667	39.4667	23.8	15	2.98805
chr1	16892136	16892315	179	0	0	0	0	0	179	0	0	0	2.59	1	1	1	1	1.0084	0.892107	2.07445	2.84858	17	17	17	17	8.82353	23.6471	28.8235	18.4118	17	9.49721
chr1	16897100	16897701	601	0	0	0	0	0	601	0	-1.42	0	0	1	1	1	1	0.555269	0.363351	0.614474	1.74854	22	22	22	22	15.2727	26.2273	39	22.5909	22	3.66057
chr1	16899203	16899464	261	0	0	0	0	0	261	0	2.93	0	-3.16	0	0	1	0	0.3663	0.21978	0	0	7	7	7	7	23.4286	39	47.1429	28.7143	7	2.68199
chr1	1692067	1692440	373	0	0	0	0	0	373	0	2.13	0	-3.18	0	0	1	0	98.195	93.8383	47.3194	86.4952	9	9	9	9	20.5556	19.8889	27.2222	18.2222	9	2.41287
chr1	16931197	16931907	710	0	0	0	0	0	710	0	3.24	0	0	0	0	1	1	83.9146	88.2555	72.2673	77.8155	13	13	13	13	55.7692	44.6923	52	41.1538	13	1.83099
chr1	16937099	16937615	516	0	0	0	0	0	516	0	-2.43	-1.74	0	1	1	0	1	81.9795	64.2044	29.3604	45.7365	11	11	11	11	25.5455	35.2727	31.9091	29.8182	11	2.13178
chr1	16941995	16942937	942	0	0	0	0	0	942	0	-2.55	-2.19	0	2	1	0	1	92.5823	83.7743	79.5172	87.9889	32	32	32	32	51.6875	53.2812	58.1562	38.8438	32	3.39703
chr1	16947282	16947770	488	488	0	0.559207	0.430878	0	0	0	0	0	0	1	1	1	1	88.189	85.708	39.5134	50.3548	16	16	16	16	72.8125	62.625	62.6875	47.0625	16	3.27869
chr1	16950672	16951169	497	416	0.429596	0	-0.48405	0	378	0	-3.1	0	0	0	1	0	0	73.4087	34.7687	68.9609	77.9119	13	13	13	13	34	43.3077	51.2308	36.2308	13	2.61569
chr1	16957136	16957666	530	0	0	0	0	0	530	0	-4.48	0	0	1	1	0	0	88.8169	63.9248	56.0883	57.5336	17	17	17	17	44.7059	55.1765	63.5882	43.7059	17	3.20755
chr1	17000026	17000577	551	0	0	0	0	0	551	0	-1.25	0	0	1	2	2	1	0.125313	0.172414	0.31746	0.226757	21	20	21	21	12.9524	20.5	19.7143	13.6667	20.75	3.76588
chr1	17005512	17005806	294	120	0	0	0.636958	0	294	0	0	3.75	2.62	0	0	0	1	95.4299	94.5586	81.8883	15.036	4	4	4	4	66.25	65.5	77.5	47.25	4	1.36054
chr1	1701422	1701645	223	0	0	0	0	0	223	0	0	-4.79	0	1	1	0	0	0	100	100	100	0	1	1	1	0	1	1	1	0.75	0.336323
chr1	17073050	17074082	1032	0	0	0	0	0	1032	0	-2.31	-1.89	0	1	2	2	2	33.7627	23.208	10.7908	9.87162	17	18	18	18	19.5882	23.1667	35.2778	24.0556	17.75	1.71996
chr1	17088038	17088355	317	317	0	0.513384	0	0	0	0	0	0	0	1	1	1	1	92.5817	90.0582	42.9839	68.1964	5	5	5	5	64.6	57.8	73.4	41.4	5	1.57729
chr1	17093873	17094355	482	0	0	0	0	0	482	0	-2.61	-2.41	0	1	1	0	0	50	50	48.9515	50	2	2	2	2	28.5	37.5	51.5	38	2	0.414938
chr1	171034	171534	500	0	0	0	0	0	500	0	0	-1.75	-1.83	1	1	1	1	0.229537	0.962729	0.293713	0.248606	22	22	22	22	43.5	42.8636	45.8182	25.4091	22	4.4
chr1	17152808	17152868	60	60	0	0	-0.412018	0	0	0	0	0	0	0	0	0	0	92.8571	0	78.5714	92.8571	14	0	14	14	1.21429	0	2.14286	2.35714	10.5	17.5
chr1	17165142	17165924	782	0	0	0	0	0	782	0	-1.71	-1.96	0	2	1	2	1	1.39039	1.36935	0.70501	1.11244	50	50	50	50	50.56	47.76	61.12	46.5	50	6.39386
chr1	171733	171944	211	0	0	0	0	0	211	0	0	0	-3.38	0	0	1	0	2.90404	0.617284	0.47619	2.1534	6	6	6	6	13	31	37.3333	30.5	6	2.8436
chr1	17187233	17187321	88	88	-0.441267	0	0	0	0	0	0	0	0	0	0	0	0	33.3333	100	100	50	6	7	7	4	1	1.42857	1.85714	1	6	6.81818
chr1	172212	172577	365	92	0	0.463491	0	-0.453122	365	0	0	0	-2.24	0	0	1	0	94.0398	93.5601	48.4309	91.6536	7	7	7	7	54.4286	60.5714	56.4286	48.1429	7	1.91781
chr1	17236918	17237272	354	0	0	0	0	0	354	0	-2.91	-2.7	0	1	1	0	0	96.4798	77.6941	51.636	53.599	5	5	5	5	42.8	34.8	41.6	32.8	5	1.41243
chr1	17253514	17253612	98	98	0	0.467443	0	0	0	0	0	0	0	0	0	1	0	90	93.3333	48.5965	69.8413	5	5	4	5	5.4	8.6	13.5	11.4	4.75	4.84694
chr1	17260490	17260770	280	0	0	0	0	0	280	0	-2.68	-2.06	0	1	1	0	1	35.4712	22.9535	25.3612	29.4281	11	11	11	11	7.90909	15.2727	18.9091	14.1818	11	3.92857
chr1	17286645	17287155	510	505	0	0	0.708411	0.588901	480	0	-2.16	0	3.18	0	1	0	1	85.7835	84.1297	76.1162	34.07	15	16	16	16	8.13333	23.6875	28.25	17.375	15.75	3.08824
chr1	173542	173944	402	328	0	0.624007	0.622598	0	378	0	2.33	0	0	0	1	1	1	97.822	93.5977	21.6256	28.765	8	9	8	9	11.5	13.2222	11.75	11.6667	8.5	2.11443
chr1	17394125	17394507	382	0	0	0	0	0	382	2.01	-2.2	-2.49	0	1	1	0	0	93.5627	95.4197	70.15	76.6125	4	4	4	4	40.25	36.75	46	33.25	4	1.04712
chr1	1746090	1746569	479	315	0	0.486214	0	0	448	0	2.29	0	0	1	1	1	1	100	94.0362	47.3033	44.816	8	8	8	8	11.375	21.375	31.375	23.375	8	1.67015
chr1	17488756	17489485	729	466	0	0.536293	0	-0.4603	638	0	2.48	0	-1.7	0	0	1	0	95.491	92.2939	50.2793	89.2672	16	16	16	17	46.9375	40.8125	48.875	32.4118	16.25	2.22908
chr1	17496043	17496862	819	819	0	0.596296	0	-0.522699	688	0	4.3	0	-2.64	0	0	1	1	97.599	97.659	40.7328	88.9817	22	22	22	22	29.0909	38.6818	50.7727	34.6818	22	2.6862
chr1	17576217	17576596	379	0	0	0	0	0	379	0	2.62	0	0	0	0	1	1	100	94.0476	44.6179	66.3095	6	6	6	6	5.83333	14.5	12.8333	9.5	6	1.58311
chr1	17580260	17580491	231	0	0	0	0	0	231	0	2.96	0	0	0	0	1	0	94.7619	73.2679	49.8089	67.1209	7	7	7	7	7	14.7143	23.8571	15.2857	7	3.0303
chr1	17594869	17595524	655	328	0	0.539884	0	-0.563026	655	0	4.76	0	-3.69	0	0	1	0	93.4859	84.5874	30.2561	82.8965	7	7	7	7	7.71429	19.4286	19.2857	12.7143	7	1.0687
chr1	17600345	17600849	504	0	0	0	0	0	504	0	2.47	0	-2.28	0	0	1	0	100	88.2011	35.7744	79.1005	3	3	3	3	4.33333	8.66667	10.6667	14	3	0.595238
chr1	17608550	17608984	434	0	0	0	0	0	434	0	0	2.44	0	0	0	1	1	96.7587	66.4818	73.0898	87.4617	4	5	4	4	52.25	42	67.75	47.75	4.25	0.979263
chr1	17629705	17629920	215	215	0	0	0	-0.45524	0	0	0	0	0	0	0	0	0	100	93.0822	50.3312	93.0556	6	6	6	6	2.33333	12.6667	13	7.66667	6	2.7907
chr1	17650799	17650998	199	199	0	0.470636	0	0	0	0	0	0	0	0	0	1	0	97.8375	96.8981	37.7981	55.369	4	4	4	4	47.25	45.75	58.5	46	4	2.01005
chr1	17674646	17675066	420	0	0	0	0	0	420	0	2.54	0	-2.14	0	0	1	0	96.2397	92.7683	52.0927	74.4096	5	6	6	6	23.2	21.5	30.5	21.8333	5.75	1.36905
chr1	17694486	17694817	331	0	0	0	0	0	331	0	-2.44	0	0	1	1	0	0	100	80.3571	86.3636	72.0238	2	2	2	2	2	5.5	11	9.5	2	0.60423
chr1	17710184	17710669	485	0	0	0	0	0	485	0	-1.8	-2.55	0	1	1	0	0	92.1881	87.075	82.4572	76.6047	19	19	19	19	42.7895	49.8947	58.7895	41.3684	19	3.91753
chr1	17735151	17735310	159	159	0	0	0.538174	0	0	0	0	0	0	0	0	0	1	58.2213	55.1685	48.2827	10.2911	5	5	5	5	22	19.2	32.2	22.6	5	3.14465
chr1	1773707	1774164	457	0	0	0	0	0	457	0	0	4.13	4.45	0	0	0	1	88.3013	80	87.1154	80	6	5	6	6	7.16667	3.6	10	4.83333	5.75	1.25821
chr1	17747539	17748090	551	551	0	0.555898	0	0	0	0	0	0	0	1	1	1	1	88.1753	86.7348	38.8892	64.2882	11	11	11	11	20.4545	26.3636	33.6364	27.8182	11	1.99637
chr1	1780246	1780457	211	0	0	0	0	0	211	0	-2.74	-2.23	0	1	1	0	0	0	0	17.7048	22.6157	10	9	10	10	3.8	8.66667	10.6	12.5	9.75	4.62085
chr1	17869534	17869854	320	0	0	0	0	0	320	0	0	-2.74	0	1	1	1	0	97.691	94.8862	69.247	86.9938	9	9	9	9	37.1111	48	57.2222	41.3333	9	2.8125
chr1	17888127	17888722	595	490	0	0.625874	0	-0.583851	507	0	0	0	-2.66	0	1	1	0	83.585	86.9732	31.839	79.2422	8	9	9	9	28.25	32.7778	37.3333	26	8.75	1.47059
chr1	17899296	17899807	511	0	0	0	0	0	511	0	-1.39	0	0	1	1	1	1	0.833333	3.24059	0.90173	0.61823	12	13	13	13	23.75	31.2308	46.1538	27.0769	12.75	2.49511
chr1	17921935	17922519	584	0	0	0	0	0	584	0	0	1.05	1.77	1	1	1	1	1.14468	0.738636	0.3367	0.856035	32	33	33	33	20.5625	24.1212	27.1212	20.5152	32.75	5.60788
chr1	17925003	17925176	173	0	0	0	0	0	173	0	3.19	0	0	0	0	1	0	0	100	0	80	0	1	1	1	0	2	1	5	0.75	0.433526
chr1	1793194	1793841	647	0	0	0	0	0	647	0	-2.49	0	2.46	1	1	1	1	0.832851	0.489353	0.70207	0.482362	42	42	42	42	53.7857	56.9048	67.2619	53.0714	42	6.4915
chr1	17939248	17939707	459	342	0	0.527494	0	-0.456429	409	0	4.07	0	-2.83	0	0	1	0	92.509	95.32	44.3667	85.24	7	7	7	7	25.2857	49.4286	51.4286	36.2857	7	1.52505
chr1	17945417	17945744	327	0	0	0	0	0	327	0	0	-2.78	0	1	1	0	0	91.9343	86.272	86.6506	88.851	6	6	6	6	29.1667	23.1667	37.3333	20.8333	6	1.83486
chr1	18011479	18011824	345	0	0	0	0	0	345	0	-2.61	-2.73	0	1	1	0	0	94.4449	90.984	70.6906	93.7204	11	11	11	11	42.2727	44.1818	43	29.0909	11	3.18841
chr1	18018764	18018884	120	120	0	0	0.531905	0	0	0	0	0	0	0	1	1	1	77.8628	75.8631	52.072	8.09319	5	5	5	5	11.4	21.4	24.2	16.8	5	4.16667
chr1	18023225	18024118	893	893	0	0.609047	0	-0.597686	398	0	3.17	0	-4.49	1	0	1	0	96.7411	94.853	41.5909	89.7083	16	16	16	16	20.1875	25.75	32.9375	20.875	16	1.79171
chr1	18027464	18027713	249	0	0	0	0	0	249	0	-2.44	0	0	1	1	0	0	0	0	0	0	0	0	0	0	0	0	0	0	0	0
chr1	18041150	18041742	592	390	0	0.602684	0.604929	0	592	0	0	2.14	0	0	0	1	1	94.5763	95.8046	40.9468	44.3124	8	8	8	8	26	47.375	59.25	36.125	8	1.35135
chr1	18048431	18049114	683	453	0	0.553806	0	0	643	0	1.11	1.12	0	1	1	1	1	94.6988	80.5954	31.9743	53.5596	9	9	9	9	32.3333	30	39.3333	27.5556	9	1.31772
chr1	18058161	18058472	311	311	0	0.585936	0	0	0	0	0	0	0	0	0	1	1	93.7886	94.4658	43.3771	43.7372	5	5	5	5	17	25.4	41	31.2	5	1.60772
chr1	18062879	18063028	149	0	0	0	0	0	149	0	0	-4.14	0	0	1	0	0	95.271	94.1111	88.0004	88.7343	3	3	3	3	43.6667	61.6667	69.3333	47.6667	3	2.01342
chr1	18083592	18084373	781	0	0	0	0	0	781	0	0	0	1.72	1	1	2	1	0.711592	0.45536	0.924866	0.153908	26	26	26	26	26.7692	37.9615	47.2692	33.6923	26	3.32907
chr1	18107860	18108435	575	0	0	0	0	0	575	0	0	4.68	3.94	0	0	0	1	89.1667	54.6154	78.7879	20.625	4	5	3	4	5.25	5	7.66667	5.25	4	0.695652
chr1	18108917	18109645	728	557	0	0	0.50749	0.543139	306	0	0	3.51	3.95	0	0	0	2	95.3565	91.4641	87.8735	39.0886	13	13	13	13	50.3077	47.3846	42.8462	37.7692	13	1.78571
chr1	18117181	18117358	177	0	0	0	0	0	177	0	0	3.94	0	0	0	0	1	95.625	94.3182	45.9987	23.3926	2	2	2	2	39	44	55.5	38.5	2	1.12994
chr1	18118075	18118448	373	0	0	0	0	0	373	0	0	2.68	0	0	0	0	1	100	100	95.6114	82.8421	2	2	2	2	23.5	28.5	37	22	2	0.536193
chr1	18118805	18119113	308	0	0	0	0	0	308	0	-2.59	0	2.67	1	1	1	1	0.97274	1.03313	3.14043	3.33893	17	17	17	17	22.6471	28.1765	49	24.1176	17	5.51948
chr1	18128808	18129172	364	364	0	0	0.647249	0	0	0	0	0	0	0	0	0	1	90.0641	94.5767	68.3532	42.1503	4	4	4	4	5.25	10.5	14	13.5	4	1.0989
chr1	18131208	18131375	167	0	0	0	0	0	167	0	0	4.39	0	0	0	0	1	100	70.8333	58.3333	0	1	2	2	2	1	3.5	4	1	1.75	1.0479
chr1	18142452	18143393	941	0	0	0	0	0	941	0	-2.45	-2.23	0	1	1	0	1	73.8194	47.8296	49.2229	52.1899	22	22	22	22	48.4091	48.3636	50.5455	36.6364	22	2.33794
chr1	18151180	18151471	291	0	0	0	0	0	291	0	0	-2.64	0	1	1	0	0	95.1318	82.4599	86.6585	88.0833	8	8	8	8	54.5	60.25	64.125	46.125	8	2.74914
chr1	18165297	18165587	290	164	0	0	0.488551	0	290	0	-2.11	0	0	1	1	0	1	93.0457	84.2981	39.7343	6.39078	8	8	8	8	31.125	41.5	56.875	37.75	8	2.75862
chr1	18166298	18166806	508	186	0	0.515948	0.538668	0	436	0	-2.03	-2.35	0	1	1	1	1	89.5289	58.2183	12.4457	9.73109	10	10	10	10	16.5	22.6	27	10.7	10	1.9685
chr1	18174506	18174825	319	0	0	0	0	0	319	0	-2.39	-1.99	0	1	1	0	0	97.5598	92.8474	87.6494	81.8733	18	18	18	18	95.2222	82.7222	93.9444	48.3889	18	5.64263
chr1	18177789	18178608	819	528	0	0	0.561975	0	819	0	0	0	2.47	1	1	0	1	96.3918	86.3659	69.5035	38.7942	27	27	27	27	69.6296	65.5556	59.5556	39.3704	27	3.2967
chr1	18190246	18191002	756	0	0	0	0	0	756	0	-1.72	0	0	1	1	1	1	93.791	92.1724	43.1562	45.4508	11	11	11	11	51.7273	40.7273	48.2727	30.0909	11	1.45503
chr1	18206702	18207997	1295	617	0	0.572969	0.47829	0	1295	0	-0.75	-0.87	0	2	1	1	1	93.9402	83.0933	34.5464	43.7655	30	30	30	30	52.4	52	52.6667	33.2	30	2.3166
chr1	18213877	18214477	600	600	0	0.624723	0.565193	0	0	0	0	0	0	1	1	1	1	97.5566	86.0792	39.0102	53.7433	15	15	15	15	29.2667	37.4667	33	27.8667	15	2.5
chr1	18218463	18218942	479	0	0	0	0	0	479	0	-2.23	-2.52	0	1	1	0	0	92.6902	88.4921	57.7678	89.6592	3	3	3	3	42.6667	37	44.3333	30.6667	3	0.626305
chr1	18225139	18225829	690	507	0	0.602378	0.626235	0	690	1.29	0	0	0	1	1	1	1	83.7105	64.4269	19.0204	9.0424	10	10	10	10	26.3	38.8	49.7	27.6	10	1.44928
chr1	18228550	18228849	299	0	0	0	0	0	299	0	0	-2.26	0	1	1	0	0	98.1584	90.1423	85.7291	90.7591	18	18	18	18	61	56.4444	57.7778	36.0556	18	6.02007
chr1	1825761	1826253	492	0	0	0	0	0	492	0	-2.3	0	0	1	1	0	0	96.6376	94.9903	91.8504	93.1588	8	8	8	8	34.25	38.125	47	36.375	8	1.62602
chr1	18259388	18260269	881	0	0	0	0	0	881	0	-1.59	0	0	1	1	1	1	2.05399	1.08701	1.43893	1.77086	35	35	35	35	91.9143	134.086	117.829	72.5429	35	3.97276
chr1	18272588	18273914	1326	0	0	0	0	0	1326	0	-1.11	0	0	1	1	2	1	2.21159	2.57251	0.647654	0.761075	74	74	74	74	35.7838	44.5811	50.7973	39.0676	74	5.58069
chr1	18321152	18321450	298	0	0	0	0	0	298	0	-2.67	-2.74	0	1	1	0	0	94.8764	94.981	89.9254	92.0988	6	6	6	6	52.1667	47.3333	61	35.8333	6	2.01342
chr1	18323673	18324032	359	0	0	0	0	0	359	0	-2.65	-3.48	0	1	1	0	0	94.0204	89.6092	90.4804	89.9732	7	7	7	7	41.4286	39.5714	47	40.1429	7	1.94986
chr1	18335027	18335320	293	0	0	0	0	0	293	0	0	-2.87	0	1	1	0	0	95.9791	93.4559	90.9612	82.6692	6	6	6	6	54.1667	47.8333	61	38	6	2.04778
chr1	18368308	18368613	305	305	0	0.441419	0	-0.435336	0	0	0	0	0	0	0	1	0	87.652	92.2213	52.7003	92.408	9	9	9	9	29.5556	30.2222	37.7778	24.4444	9	2.95082
chr1	18393635	18394199	564	0	0	0	0	0	564	0	3.03	0	0	0	0	1	0	94.2641	85.5143	46.5219	81.9862	6	6	6	6	9.83333	24.6667	27.6667	19.5	6	1.06383
chr1	18420943	18421273	330	0	0	0	0	0	330	0	0	3.49	0	0	0	0	1	91.4214	83.6332	69.9601	66.5627	6	6	6	6	19.6667	29	33.3333	19	6	1.81818
chr1	18421499	18421646	147	0	0	0	0	0	147	0	0	5.02	0	0	0	1	1	90.9091	100	30.7692	0	1	1	1	1	11	15	13	8	1	0.680272
chr1	1842799	1843266	467	0	0	0	0	0	467	0	-3.14	-3.68	0	1	1	0	0	95.3944	87.2878	72.5031	77.2577	10	10	10	10	30	44.2	60.9	40	10	2.14133
chr1	18439872	18440278	406	390	0	0.512461	0.465819	0	315	0	-1.9	0	0	1	1	1	1	96.1416	87.0041	44.6264	48.0148	23	23	23	23	63.1739	61.913	67.8261	48.3913	23	5.66502
chr1	18459699	18460049	350	0	0	0	0	0	350	0	-2.72	-3.43	0	1	1	0	0	97.2269	81.8887	47.8698	59.8506	6	6	6	6	59.6667	68.3333	81	53	6	1.71429
chr1	18463938	18464495	557	0	0	0	0	0	557	0	0	0	2.52	0	1	0	1	97.3618	96.3377	91.482	62.1785	12	12	12	12	56.5833	53.1667	67.1667	44.9167	12	2.1544
chr1	18522152	18522679	527	0	0	0	0	0	527	0	-1.96	0	2.19	1	1	0	1	78.159	50.7325	48.6506	44.0368	12	12	12	12	20.9167	37.8333	36	27.5833	12	2.27704
chr1	18551490	18551917	427	427	0	0.56687	0.603897	0	0	0	0	0	0	0	2	1	1	92.739	96.7599	28.0018	18.1138	10	10	10	10	17.7	28.1	22.1	16.7	10	2.34192
chr1	18560444	18560801	357	357	0	0.527391	0	-0.427299	0	0	0	0	0	0	0	1	0	91.4645	91.7287	41.6458	81.2271	13	13	13	13	34.4615	43.6923	47.2308	30.0769	13	3.64146
chr1	1856803	1857260	457	98	0	0.48326	0	0	457	0	-2.4	-2.4	0	1	1	0	0	98.5419	90.967	36.8637	71.2342	8	8	8	8	20.375	32.125	32.125	26.5	8	1.75055
chr1	18572899	18573718	819	343	0	0.617572	0	-0.558903	669	0	1.3	0	-2.39	2	1	1	1	78.7427	76.3016	38.1323	69.1206	18	18	18	17	17.7222	22.9444	25	20.4706	17.75	2.16728
chr1	18578878	18579046	168	168	0	0.509436	0	0	0	0	0	0	0	1	1	0	0	95.0843	93.9953	36.5407	85.3694	7	7	7	7	41.5714	49.1429	67.5714	43.5714	7	4.16667
chr1	18589128	18589558	430	285	0	0.607021	0	0	398	0	2.55	0	-2.19	0	0	1	0	96.7687	96.7634	29.3153	50.1248	8	8	8	8	32.125	48.375	58.25	36.375	8	1.86047
chr1	18606582	18607632	1050	744	0	0.767973	0.658677	0	1050	0	3.14	1.61	-1.52	1	2	1	1	96.9935	94.4357	17.3127	30.7487	16	17	17	17	19.25	28.0588	42.6471	30.8824	16.75	1.59524
chr1	18607666	18608013	347	252	0	0.50391	0	0	162	0	3.35	0	0	0	0	1	0	100	84.7222	43.6279	87.8788	5	6	6	6	2	4.5	12.8333	5.16667	5.75	1.65706
chr1	18615597	18615890	293	0	0	0	0	0	293	0	3.6	0	-2.86	0	0	1	0	91.8912	79.84	26.6264	63.6548	4	4	4	4	60.75	77.75	108.25	74	4	1.36519
chr1	18621968	18622419	451	420	0	0.678079	0	-0.554333	255	0	3.47	0	-2.68	0	0	1	0	94.5425	95.4401	26.9837	79.303	9	9	9	9	41.5556	38.8889	45.2222	30.2222	9	1.99557
chr1	18622798	18623188	390	0	0	0	0	0	390	0	4.39	0	-3.39	0	0	1	1	95.9876	93.4588	26.0424	84.3106	5	5	5	5	24.6	37	44.8	39.4	5	1.28205
chr1	18635989	18636465	476	387	0	0.550146	0	-0.462032	476	0	0	0	-3.03	1	1	1	0	92.8165	88.8838	39.1285	82.7311	12	12	12	12	23.0833	37.0833	28.0833	27.5	12	2.52101
chr1	18639569	18640151	582	352	0	0.664124	0	0	582	0	2.25	0	-1.99	1	1	1	1	91.1058	84.3133	26.5649	60.4241	6	7	7	7	22.3333	24.7143	27.2857	24.1429	6.75	1.15979
chr1	18642015	18642475	460	460	0	0.475238	0	-0.413175	162	0	2.21	0	-2.42	0	0	2	0	96.1432	97.1537	48.2803	88.8705	24	24	24	24	66.7083	68.3333	86.625	48.7083	24	5.21739
chr1	18643668	18643953	285	285	0	0.519532	0	-0.490186	0	0	0	0	0	0	0	0	0	96.5417	96.3394	43.9134	93.7842	9	9	9	9	48.4444	54.7778	62	48.1111	9	3.15789
chr1	18645379	18646253	874	874	0	0.7538	0.488374	0	627	0	1.99	0	-2.48	1	1	1	1	94.2327	85.5055	14.7283	40.5436	22	22	20	22	24.9545	30.1364	41.9	21.5	21.5	2.45995
chr1	18652549	18653413	864	864	0	0.586124	0	-0.563163	0	0	0	0	0	1	0	1	0	93.9331	93.8418	33.905	89.9901	17	17	17	17	38.0588	38.3529	48.4118	32.7647	17	1.96759
chr1	18653693	18654474	781	540	0	0.524027	0	0	781	0	3.97	0	0	0	0	1	0	75.679	89.0258	40.0405	69.1643	11	11	11	11	13.4545	19.4545	22.2727	19	11	1.40845
chr1	18655091	18655355	264	0	0	0	0	0	264	0	3.43	0	-2.81	0	0	1	0	100	93.2143	90.0794	91.25	4	4	4	4	7.5	16	20.75	10	4	1.51515
chr1	18660877	18661244	367	0	0	0	0	0	367	0	2.48	0	-2.66	1	1	1	1	92.2619	87.5681	49.6429	38.5268	3	3	3	3	25.3333	31	45	33	3	0.817439
chr1	18669425	18669807	382	0	0	0	0	0	382	0	3.5	0	-2.85	0	0	1	0	100	98.3333	70.0352	90.5303	4	4	4	4	5	19.75	25.75	18.25	4	1.04712
chr1	18678358	18679106	748	318	0	0.749159	0.525397	0	748	0	1.25	0	-1.58	1	1	1	1	96.4813	92.3579	28.3053	61.2944	12	12	12	12	31.9167	38.75	43.0833	31.5833	12	1.60428
chr1	18681011	18681382	371	344	0	0.538284	0.608528	0	293	0	0	0	-2.38	0	1	1	0	98.5586	85.5598	30.8857	24.2698	12	12	12	12	27.3333	43.9167	46.5	32.5833	12	3.2345
chr1	18686992	18687324	332	0	0	0	0	0	332	0	0	-3.75	0	0	1	0	0	95.8333	89.9983	42.5412	54.7436	4	4	4	4	14.5	22	23	21	4	1.20482
chr1	18698127	18698462	335	120	0	0	0.49609	0	335	0	0	0	2.3	1	0	0	1	96.3564	94.9674	53.4476	44.9027	7	7	7	7	36.2857	47.8571	48.4286	41	7	2.08955
chr1	18704735	18705505	770	0	0	0	0	0	770	0	-2.15	0	1.68	1	1	0	1	91.4965	90.2386	41.9494	46.1563	11	11	11	11	23.0909	22.0909	30.7273	19.3636	11	1.42857
chr1	18708292	18708646	354	354	0	0.653636	0.543205	0	0	0	0	0	0	1	1	0	1	98.5617	92.0487	17.9393	34.9857	8	8	8	8	33.875	37	40	31.5	8	2.25989
chr1	1871479	1871889	410	0	0	0	0	0	410	0	-1.75	0	0	1	1	1	1	13.2275	4.86043	4.77144	9.9681	6	6	6	6	10	24.8333	29.1667	17.6667	6	1.46341
chr1	1874043	1874605	562	0	0	0	0	0	562	0	-3.58	-2.58	0	1	1	0	1	0.441968	0.44194	0.784533	0.0874126	26	26	26	26	32	41.8846	38.6923	28.6923	26	4.62633
chr1	18822165	18822787	622	0	0	0	0	0	622	0	-1.89	0	0	1	1	1	1	0.884942	0.859654	1.56386	0.96318	43	43	43	43	48.6047	55.9767	57.3256	41.0698	43	6.91318
chr1	1885323	1886012	689	0	0	0	0	0	689	0	-1.66	0	0	1	2	0	1	90.0441	94.2954	94.112	90.6345	6	6	6	5	25.5	34.1667	45	41	5.75	0.834543
chr1	18944408	18944682	274	274	0	0.53578	0.438816	0	0	0	0	0	0	0	1	0	0	88.0504	81.7546	37.9204	41.6477	10	10	10	10	36.2	46.6	61.4	31.8	10	3.64964
chr1	18963995	18964667	672	0	0	0	0	0	672	0	-2.53	-2.53	0	1	1	0	0	91.6685	85.6892	62.304	55.2012	11	11	11	11	29.4545	31	39.1818	31.2727	11	1.6369
chr1	18971900	18972354	454	0	0	0	0	0	454	0	-2.9	-2.45	0	1	1	0	0	95.6156	89.9205	81.9832	92.3043	16	16	16	16	64.9375	78.5625	87	51.6875	16	3.52423
chr1	18975442	18975727	285	0	0	0	0	0	285	0	-3.55	-3.21	0	1	1	0	0	81.7039	58.821	75.014	71.6136	6	6	6	6	25.3333	32.6667	34.1667	23.1667	6	2.10526
chr1	18977068	18977528	460	0	0	0	0	0	460	0	-3.03	-2.62	0	1	1	0	0	87.5296	73.6366	70.9748	78.9871	14	14	14	14	51.5714	48.6429	54.5714	38.5714	14	3.04348
chr1	18978966	18979314	348	0	0	0	0	0	348	0	-2.61	-3.31	0	1	1	0	0	0.570571	0.393503	0.642313	1.03551	22	22	22	22	78.9091	80.1364	81.6364	67.7727	22	6.32184
chr1	18979441	18979625	184	0	0	0	0	0	184	0	-3.17	-3.39	0	1	0	0	0	0	0	2.27273	1.96154	4	4	4	4	5.75	24.75	30	26.25	4	2.17391
chr1	18980549	18980779	230	0	0	0	0	0	230	0	-3.02	0	0	1	1	0	1	2.50967	0.38009	1.05554	0.871079	13	13	13	13	33.8462	39.1538	56.6923	34	13	5.65217
chr1	18980871	18981168	297	0	0	0	0	0	297	0	-3.68	-3.48	0	1	1	0	0	7.75548	8.02808	18.5609	18.6508	6	6	6	6	16.6667	14.5	21.5	13.8333	6	2.0202
chr1	18983510	18983803	293	0	0	0	0	0	293	0	0	-2.82	0	1	1	0	0	100	85.7143	84.5098	74.1758	2	2	2	2	3	13.5	16	13.5	2	0.682594
chr1	18985221	18985637	416	0	0	0	0	0	416	0	-3.62	-3.62	0	1	1	0	0	100	59.1026	44.1241	40.9091	3	5	5	5	3	8.2	11.2	11.4	4.5	1.08173
chr1	18993342	18993706	364	0	0	0	0	0	364	0	-3.2	0	2.9	1	1	0	1	74.6784	68.906	31.9872	15.9115	6	6	6	4	14	15.8333	18.8333	24	5.5	1.51099
chr1	19076714	19077435	721	518	0	0.647418	0.71025	0	697	0	2.28	2.86	0	1	1	1	2	80.7764	79.6702	20.1036	17.3659	12	12	12	12	31.75	37.5	44.9167	33.25	12	1.66436
chr1	19079138	19079471	333	306	0	0.765051	0.752374	0	205	0	2.2	2.55	0	0	0	1	1	96.6796	88.7855	11.1944	14.0937	6	6	6	6	17.5	22.8333	21	18.5	6	1.8018
chr1	19082917	19083531	614	437	0	0.569065	0.569031	0	564	0	1.65	2.08	0	1	1	1	1	74.9372	86.9173	33.6968	34.7317	13	11	11	11	40.0769	52.3636	46.5455	38.7273	11.5	1.87296
chr1	19084063	19084182	119	0	0	0	0	0	119	0	0	5.29	0	0	0	0	1	0	0	0	0	0	0	1	0	0	0	1	0	0.25	0.210084
chr1	19087938	19088382	444	444	0	0.671133	0.654129	0	0	0	0	0	0	0	1	1	1	73.7891	77.2023	28.1415	17.885	5	6	6	6	18	22.1667	32.5	19.6667	5.75	1.29505
chr1	19088568	19088811	243	243	0	0.608647	0	0	0	0	0	0	0	0	0	1	0	79.3408	80.6986	29.6392	45.4938	6	6	6	6	41.6667	44.5	41.3333	39.6667	6	2.46914
chr1	19194466	19194686	220	0	0	0	0	0	220	0	0	-2.04	0	1	1	1	1	43.2498	44.9985	33.75	43.4633	4	4	4	4	53.5	65.25	80	57.5	4	1.81818
chr1	19197137	19197893	756	0	0	0	0	0	756	0	-3.51	-4.01	0	1	1	1	0	87.1588	59.2139	5.79842	21.746	5	5	5	5	30.6	33	39	27	5	0.661376
chr1	19201907	19202247	340	0	0	0	0	0	340	0	0	0	1.14	1	1	1	1	0.219789	0.29621	0.626862	0.329809	17	17	17	17	36.8235	45.2941	60	33.7647	17	5
chr1	19206513	19206991	478	478	0	0.602023	0	0	358	0	0	0	-2.05	1	1	1	0	96.2548	94.0821	32.4532	72.1504	12	12	12	12	26.1667	35.25	34	30.9167	12	2.51046
chr1	19210084	19210523	439	143	0	0.689943	0.527958	0	439	0	0	-1.91	0	1	1	1	1	96.9056	97.0365	20.6818	42.8313	4	4	4	4	53.75	35.25	39	22	4	0.911162
chr1	19217184	19218322	1138	644	0	0.535083	0.484384	0	1043	1.37	0	0	-1.65	2	3	1	3	89.7529	86.384	44.0183	54.9724	31	30	31	31	55.871	56.2667	61.4194	41.129	30.75	2.70211
chr1	19221342	19221775	433	0	0	0	0	0	433	0	0	0	-2.27	0	0	1	0	100	100	20	100	1	1	1	1	6	16	25	8	1	0.230947
chr1	19225850	19226409	559	133	0	0.535001	0.527952	0	559	0	-2.02	-1.19	0	1	1	1	1	58.7872	52.4635	17.1734	16.6147	6	6	6	6	23.6667	50.8333	37.1667	28.5	6	1.07335
chr1	19242143	19242875	732	429	0	0	0.62059	0.593794	595	0	0	2.86	0	0	0	0	1	90	77.8283	76.8136	30.4475	10	11	11	11	4.8	9.27273	16.3636	10.1818	10.75	1.46858
chr1	19250389	19251283	894	0	0	0	0	0	894	0	0	-2.15	0	1	1	1	0	96.3484	94.2245	70.0611	86.217	34	34	34	34	91.7353	72.6176	77.0882	57.3529	34	3.80313
chr1	19254892	19255091	199	0	0	0	0	0	199	0	0	-2.81	0	1	1	0	0	95.4545	92.2619	38.6364	75.641	2	2	2	2	9	13	20	12.5	2	1.00503
chr1	19262556	19262806	250	250	0	0.515037	0	-0.485458	0	0	0	0	0	0	1	0	0	98.7879	95.7544	47.804	93.2188	9	9	9	9	30.2222	49.1111	57.2222	27.5556	9	3.6
chr1	19282221	19282902	681	0	0	0	0	0	681	0	-1.61	0	0	1	1	1	1	18.044	20.1484	15.529	14.5979	17	17	17	17	39.0588	38.1176	42.1176	28.3529	17	2.49633
chr1	19291701	19292006	305	0	0	0	0	0	305	0	0	-3.1	0	1	1	0	0	98.7087	97.0002	94.4731	93.952	6	6	6	6	31	37.1667	46.1667	31.5	6	1.96721
chr1	1932284	1932765	481	0	0	0	0	0	481	0	0	-2.19	0	1	1	0	0	89.9046	82.7477	74.5851	82.3707	11	11	11	11	37.1818	41.4545	56.0909	36.0909	11	2.2869
chr1	193308	193590	282	0	0	0	0	0	282	0	-2.11	0	0	0	1	0	0	90.4493	81.8452	86.2341	84.1849	12	12	12	12	38.0833	36.6667	47.6667	30.25	12	4.25532
chr1	19378830	19379576	746	0	0	0	0	0	746	0	2.96	0	-1.62	0	0	1	2	84.617	82.2092	31.2544	64.8346	7	7	7	7	20.1429	28.7143	35.2857	21.1429	7	0.938338
chr1	19388076	19388745	669	0	0	0	0	0	669	0	-3.01	-2.77	0	1	1	0	0	74.3351	59.7077	47.3211	56.3301	10	10	10	10	25.6	34.9	38.5	31.7	10	1.49477
chr1	19402141	19402476	335	0	0	0	0	0	335	0	0	-2.75	0	1	1	0	0	97.4734	95.5859	78.8023	91.3216	5	5	5	5	62.8	55.6	51.4	47.6	5	1.49254
chr1	19448286	19448537	251	0	0	0	0	0	251	0	0	0	3.01	0	1	0	1	80.3318	76.5071	59.9432	21.3213	5	5	5	5	39.2	55.2	57.4	36.8	5	1.99203
chr1	19455366	19455804	438	0	0	0	0	0	438	0	0	0	-3.72	0	0	1	0	69.855	71.3405	52.3072	65.0051	4	4	4	4	36.5	41.75	38	24.5	4	0.913242
chr1	1948183	1948759	576	0	0	0	0	0	576	0	-2.87	-1.31	0	1	1	1	1	1.94719	2.13879	1.74186	0.593635	23	23	23	23	31.4783	44.2609	50.2174	37.8261	23	3.99306
chr1	19491353	19491879	526	0	0	0	0	0	526	0	2.51	0	0	0	0	1	1	100	97.4359	52.5504	85.8947	3	3	3	3	8	35.6667	38.6667	29.6667	3	0.570342
chr1	1953232	1954187	955	0	0	0	0	0	955	0	-1.14	0	0	2	2	1	2	0.582051	1.96663	2.25579	2.35226	43	43	43	43	23.2791	33.2558	45.3953	29.6744	43	4.50262
chr1	19576279	19576502	223	0	0	0	0	0	223	0	-2.91	0	0	0	1	0	0	95.7798	72.3798	51.119	61.1706	5	5	5	5	51.2	54	63.2	47.6	5	2.24215
chr1	19579756	19580399	643	0	0	0	0	0	643	0	-2.59	-1.93	0	1	1	1	1	0.523058	0.751668	0.642895	0.92615	39	39	39	39	75.2564	56.1282	62.6667	44.0769	39	6.06532
chr1	19585893	19586606	713	0	0	0	0	0	713	0	-3.16	-2.49	0	1	1	0	1	80.7471	79.5513	73.087	62.8637	11	14	11	15	21.5455	13.4286	24.1818	11.9333	12.75	1.78822
chr1	1961248	1962047	799	799	0	0.558183	0	-0.434471	473	0	0	0	-1.75	1	1	1	0	92.3573	89.9808	41.0034	78.6255	32	32	32	32	46.125	46.6562	62.5625	41.1562	32	4.00501
chr1	19615099	19615878	779	0	0	0	0	0	779	0	-1.74	-2.15	0	1	1	1	1	94.4438	88.7212	61.5673	78.378	9	9	9	9	29.8889	33.7778	41.3333	36	9	1.15533
chr1	196354	197148	794	0	0	0	0	0	794	0	-1.84	0	0	1	1	1	1	2.11885	1.46143	1.64855	2.29106	50	50	50	50	57.16	59.96	78.74	45.52	50	6.29723
chr1	1964534	1965441	907	707	0	0.782528	0.754496	0	780	0	-0.97	0	0	1	1	1	1	94.0296	89.4502	19.7603	17.276	25	25	25	25	60.92	56.88	61.48	46.08	25	2.75634
chr1	1965737	1967040	1303	1303	0	0.527752	0.628564	0	201	0	0	2.09	0	0	0	0	2	97.4905	95.8293	66.3674	32.5152	36	36	36	36	36.8333	39.5	48	31.5833	36	2.76285
chr1	1978634	1979439	805	487	0	0.592859	0.683442	0	805	1.46	0	0	1.69	1	1	1	1	98.1652	88.1755	32.5214	18.8452	13	13	13	13	25.3077	32	30.6154	21.6923	13	1.61491
chr1	19850704	19851061	357	301	0	0.564191	0.60011	0	296	0	0	2.32	0	0	0	1	1	95.7143	91.4844	51.2921	48.117	5	5	5	5	8.8	19.4	32.8	21	5	1.40056
chr1	1986275	1986653	378	378	0	0.60059	0.524716	0	0	0	0	0	0	0	1	0	0	97.711	92.6853	34.4905	43.3218	18	18	18	18	36.3889	43.6667	51.4444	36.2778	18	4.7619
chr1	19874575	19874882	307	0	0	0	0	0	307	0	0	-2.64	0	1	1	0	0	64.4092	65.5098	26.0921	46.398	7	7	7	7	26.7143	32.7143	49.8571	32.2857	7	2.28013
chr1	1988168	1988477	309	309	0	0	0.79051	0	0	0	0	0	0	0	0	0	1	96.6667	95.8007	59.3728	12.4849	10	10	10	10	10.1	11.5	13	10.7	10	3.23625
chr1	19885303	19885613	310	310	0	0.489322	0	0	0	0	0	0	0	1	1	0	1	75.697	78.4043	32.5978	40.9931	8	8	8	8	23.25	31.75	38.25	26.625	8	2.58065
chr1	1990943	1991633	690	625	0	0.559321	0.772466	0	534	0	2.91	3.27	0	0	0	1	1	90.9426	87.5847	39.2503	13.2297	24	24	24	24	43.0417	44.9583	59.8333	40.875	24	3.47826
chr1	1993711	1994172	461	222	0	0.709223	0.723499	0	461	0	0	1.16	1.92	1	1	1	1	94.3791	79.4252	7.36913	5.32735	9	9	9	9	48.5556	50.4444	54.8889	38.1111	9	1.95228
chr1	19939142	19939466	324	324	0.423039	0	-0.391463	0	0	0	0	0	0	0	1	1	0	68.6582	32.0547	69.8627	69.3606	18	18	18	18	28.5556	28.4444	44.0556	27.5556	18	5.55556
chr1	19939925	19941484	1559	860	0	0.481531	0	0	758	0	2.98	0	-2.44	0	0	2	0	85.8929	71.0837	48.2734	71.1258	8	8	8	8	12.875	22.5	31.375	24.25	8	0.513149
chr1	19947124	19947704	580	484	0	0	0.609563	0	444	0	0	1.94	0	1	1	1	1	95.0748	95.1971	78.1153	50.2139	8	9	9	8	23.5	25.6667	31.8889	25.375	8.5	1.46552
chr1	19956442	19956824	382	382	0	0.611173	0	0	345	0	3.63	0	-2.34	0	0	1	1	77.0833	74.127	25.9203	56.8939	4	4	4	4	21	18.75	38.25	32.5	4	1.04712
chr1	1995762	1996269	507	507	0	0.643279	0.635464	0	0	0	0	0	0	1	1	1	1	90.8828	72.8668	8.37652	11.6365	20	20	20	20	54.15	49.55	66.2	50.35	20	3.94477
chr1	19960359	19961073	714	584	0	0.666409	0.454381	0	714	0	2.21	0	0	1	1	1	1	94.0165	91.9553	23.0226	42.6871	16	16	16	16	17.6875	16.75	34.75	17.125	16	2.2409
chr1	19966568	19966977	409	373	0	0.500327	0.596709	0	409	0	0	3.53	1.85	0	0	1	1	71.9138	73.289	35.5475	27.1719	8	8	8	8	24.125	25.875	34	24.75	8	1.95599
chr1	1997306	1997551	245	0	0	0	0	0	245	0	-2.05	-2.33	0	0	1	0	0	93.7538	91.3222	61.2469	70.3015	10	10	10	10	31	42.4	44.4	35.6	10	4.08163
chr1	19975892	19976337	445	445	0	0.560188	0	0	0	0	0	0	0	1	1	1	1	89.5689	83.3997	35.7648	61.189	10	10	10	10	26.6	28.6	40.5	30.4	10	2.24719
chr1	1999505	1999615	110	110	0	0.415336	0	0	0	0	0	0	0	0	1	0	0	78.3508	73.9526	53.2364	75.5246	8	8	8	8	15.375	18.5	28	25.25	8	7.27273
chr1	20006986	20007217	231	231	0	0	0.485827	0	0	0	0	0	0	0	0	0	0	88.9924	83.0236	78.255	36.2713	7	7	7	7	32.2857	37.8571	44.2857	34.8571	7	3.0303
chr1	20020123	20020370	247	0	0	0	0	0	247	0	-2.91	-3.57	0	0	1	0	0	81.25	47.0588	72.1154	83.3333	2	2	2	2	8	17	12.5	10.5	2	0.809717
chr1	2004583	2005091	508	222	0	0.509249	0	-0.458911	508	0	2.01	0	0	0	0	1	0	93.6838	93.526	48.3282	87.4176	13	13	13	13	8.61538	23.3846	30.1538	20	13	2.55906
chr1	20055274	20056324	1050	1050	0	0.627921	0.50046	0	0	0	0	0	0	2	1	1	1	90.4995	88.9907	19.2006	33.6512	14	14	14	14	16.7857	24.4286	30	18.6429	14	1.33333
chr1	20064198	20064422	224	224	0	0.540394	0	0	0	0	0	0	0	0	0	1	0	94.577	98.0351	40.0699	83.9836	5	5	5	5	21.2	43	48.4	32.4	5	2.23214
chr1	20095499	20095974	475	0	0	0	0	0	475	0	4.07	0	-3.1	0	0	1	0	94.5732	89.6177	57.952	86.2515	12	12	12	12	37.4167	41.8333	50	38.6667	12	2.52632
chr1	20103057	20103979	922	0	0	0	0	0	922	0	2.27	0	0	0	0	1	2	79.1256	93.6381	74.8457	78.8597	4	4	4	4	31	38	45.5	31.75	4	0.433839
chr1	20115336	20115566	230	230	0	0	0.539365	0.479413	0	0	0	0	0	0	0	0	1	91.7087	87.1283	86.0405	36.949	8	8	8	8	43.875	43.125	61.25	41.875	8	3.47826
chr1	20120054	20121220	1166	0	0	0	0	0	1166	0	-2.24	0	2.24	2	1	1	1	90.4431	86.0128	82.5414	66.0096	21	21	21	21	16.619	29.2381	37.1905	29.2381	21	1.80103
chr1	20132158	20133399	1241	0	0	0	0	0	1241	0	0	1.11	1.92	1	2	1	1	0.75258	0.998142	0.57086	0.144076	57	57	57	57	42.0175	47.4386	53.3333	41.9649	57	4.59307
chr1	20144897	20145353	456	0	0	0	0	0	456	0	-3.22	-2.34	0	1	1	0	1	87.0165	73.0912	41.359	39.8019	4	4	4	4	34	24.75	35.75	28	4	0.877193
chr1	20146647	20146906	259	0	0	0	0	0	259	0	-3.42	0	0	1	1	0	0	98.5507	90.7266	83.6937	76.3957	3	3	3	3	22.3333	29.3333	27.3333	21.3333	3	1.1583
chr1	20147166	20147422	256	0	0	0	0	0	256	0	0	-2.92	0	1	1	0	0	87.5231	72.5304	85.496	77.6611	5	5	5	5	53.8	43	54.6	41	5	1.95312
chr1	20161745	20162289	544	0	0	0	0	0	544	0	2.12	0	-2.05	1	1	1	1	96.5422	93.4228	12.8216	52.7586	5	5	5	5	20.6	20.6	20.8	20.8	5	0.919118
chr1	20206961	20207382	421	307	0	0	0.553525	0	421	0	0	1.99	2.53	0	1	0	1	97.9064	91.3778	72.0827	35.4878	5	5	5	5	17.2	37	51.2	26.2	5	1.18765
chr1	20217726	20218537	811	0	0	0	0	0	811	0	-1.71	0	0	1	1	1	1	0.910414	0.56126	0.501248	0.796116	42	42	42	42	41.7381	49.9762	65.9524	43.8095	42	5.17879
chr1	2022274	2022644	370	370	0	0.47536	0	0	0	0	0	0	0	0	1	1	0	93.9456	95.1854	45.203	66.3361	8	8	8	8	29.25	37.875	50	28.375	8	2.16216
chr1	20239401	20239648	247	0	0	0	0	0	247	0	3.47	0	-2.7	0	0	1	0	84.4626	84.2015	38.0289	71.3359	7	7	7	7	20.5714	23.8571	27.1429	20.4286	7	2.83401
chr1	2033263	2033700	437	0	0	0	0	0	437	0	-2.07	-1.69	0	1	1	0	1	97.9465	92.7864	69.0108	69.9276	12	12	12	12	22	31.8333	33.6667	25.4167	12	2.746
chr1	2036137	2036453	316	0	0	0	0	0	316	0	-2.74	-2.65	0	1	1	1	1	89.2184	94.3427	54.56	74.9241	10	10	10	10	35.1	40.1	53	39.4	10	3.16456
chr1	2041245	2041523	278	0	0	0	0	0	278	0	0	3.68	3.09	0	0	0	1	0	0	0	0	0	0	0	0	0	0	0	0	0	0
chr1	20472578	20473278	700	67	0	0.503774	0	0	700	0	0	-2.32	0	1	2	1	0	92.4932	79.9596	34.9158	46.1621	7	7	7	7	50.4286	50	70.8571	40.8571	7	1
chr1	20486818	20487493	675	222	0	0.564526	0.724215	0	675	0	0	1.48	1.14	1	1	1	1	99.6032	89.9844	34.0386	21.8753	6	6	6	6	21.1667	41.8333	41.3333	29.5	6	0.888889
chr1	20489276	20489663	387	276	0	0	0.588576	0	345	0	-2.02	0	1.93	1	1	0	1	98.6007	89.9727	76.0752	34.6384	6	6	6	6	25	31.5	35	32.8333	6	1.55039
chr1	20492715	20493210	495	0	0	0	0	0	495	0	-2.53	-1.98	0	1	1	0	1	92.2589	75.1996	28.1513	38.3088	9	9	9	9	35.7778	40.2222	53.6667	33.3333	9	1.81818
chr1	20495890	20496124	234	0	0	0	0	0	234	0	0	2.86	3.05	0	0	0	1	96.6063	97.7273	71.8287	32.0997	4	4	4	4	17.75	30.75	37.5	30	4	1.7094
chr1	20506888	20507273	385	385	0	0	0.524563	0	0	0	0	0	0	0	0	0	0	73.5688	82.9652	68.8354	44.2908	7	7	7	7	31	34.5714	51.7143	37.2857	7	1.81818
chr1	20507503	20508243	740	740	0	0	0.593014	0	0	0	0	0	0	0	1	0	0	95.6306	94.482	70.6284	39.6656	13	13	13	13	28.0769	31.0769	38.8462	30.3846	13	1.75676
chr1	20509911	20510243	332	332	0	0.467999	0.484296	0	0	0	0	0	0	1	1	1	1	72.0118	52.3365	14.6299	4.7619	6	7	7	7	15.1667	21.5714	18.4286	17.4286	6.75	2.03313
chr1	2055328	2056157	829	0	0	0	0	0	829	0	0	0	2.31	2	1	0	1	93.8897	89.0445	85.2081	61.0808	20	22	22	22	52.95	59.5455	67.6364	47.1364	21.5	2.59349
chr1	20562427	20562892	465	222	0	0	0.458374	0	465	0	0	2.2	2.15	0	0	0	1	79.173	77.8395	66.9384	34.8058	11	11	11	11	69.1818	64.6364	66.2727	37.0909	11	2.36559
chr1	205645	206162	517	0	0	0	0	0	517	0	0	-1.96	0	1	1	1	1	53.9795	52.8438	29.2432	32.0832	20	20	20	20	21.3	23.15	18.7	14.6	20	3.86847
chr1	20566263	20566589	326	266	0	0.60077	0.526095	0	214	0	2.96	0	0	0	0	1	1	88.5294	91.25	25.2244	40.8251	4	4	4	4	10.5	15.25	28	21.5	4	1.22699
chr1	20577786	20577936	150	0	0	0	0	0	150	0	-4	-4.59	0	1	1	0	0	98.1554	90.9284	90.3517	88.708	7	7	7	7	32.2857	37	54	34.4286	7	4.66667
chr1	2058226	2058791	565	0	0	0	0	0	565	0	-1.36	0	0	1	1	1	1	90.8352	90.0399	68.0618	56.2866	21	21	21	21	63.4286	70.4762	73.0476	52.7143	21	3.71681
chr1	2061441	2061940	499	499	0	0.534386	0	0	0	0	0	0	0	1	1	1	1	91.9206	91.7001	49.7925	68.0487	17	18	18	18	28.7059	32.9444	44.6667	31.3333	17.75	3.55711
chr1	20674719	20675467	748	440	0	0.493368	0	-0.431797	341	0	2.29	0	0	0	0	2	0	90.8074	93.449	49.4805	85.8398	12	12	12	12	22.6667	35.25	44.0833	27.1667	12	1.60428
chr1	20711621	20712280	659	515	0	0.498052	0	0	659	0	1.75	0	-2.08	0	1	1	0	82.5311	84.8194	37.0454	73.1258	11	11	11	11	25.5455	30.6364	43	36.3636	11	1.6692
chr1	20739185	20739656	471	460	0	0.468857	0	0	353	0	0	-3.16	0	1	1	1	0	93.5183	82.5528	49.7982	76.2113	9	10	10	10	56.1111	31	47.1	30.7	9.75	2.07006
chr1	20777061	20777843	782	123	0	0.479664	0	0	782	0	2.34	0	-1.99	1	1	1	1	93.149	86.6666	42.9986	74.5765	10	10	10	10	25.3	32.3	40.8	29.5	10	1.27877
chr1	20782496	20782772	276	0	0	0	0	0	276	0	0	3.92	3.11	0	0	0	1	100	44.4444	31.8182	3.57143	1	2	2	2	2	5.5	8.5	9.5	1.75	0.634058
chr1	20790353	20791154	801	0	0	0	0	0	801	0	-1.75	0	0	1	1	0	2	0.726016	0.301314	0.931746	0.602267	35	35	35	35	29.4	38.2571	47.8857	37.3143	35	4.36954
chr1	2079723	2080045	322	322	0	0.517087	0.461765	0	0	0	0	0	0	0	0	1	0	97.2581	96.3622	48.7244	54.7373	14	14	14	14	35.2857	41.7143	47	29.0714	14	4.34783
chr1	20823046	20823439	393	0	0	0	0	0	393	0	3.91	0	-2.82	0	0	1	0	89.375	95.9132	65.339	88.1239	6	6	6	6	15.6667	27.3333	38.5	31.1667	6	1.52672
chr1	20845465	20846178	713	0	0	0	0	0	713	0	-1.72	-1.11	0	2	1	2	2	3.61783	0.774327	0.656464	0.163293	27	27	27	27	17.5556	32.3333	32.963	26.3333	27	3.78682
chr1	2087744	2088043	299	299	0	0.493056	0	0	0	0	0	0	0	1	1	1	1	91.8246	86.2137	32.1844	45.2479	7	7	7	7	28	26.1429	32.4286	28	7	2.34114
chr1	20922433	20923352	919	0	0	0	0	0	919	0	0	-2.31	0	1	2	0	0	95.7213	91.4891	89.8223	92.5722	30	30	30	30	80.8	74.5333	79.5333	52.6667	30	3.26442
chr1	20946089	20946295	206	0	0	0	0	0	206	0	3.59	0	0	0	0	1	0	100	92.3077	28.5714	20	1	1	1	1	7	13	21	10	1	0.485437
chr1	20958301	20958657	356	0	0	0	0	0	356	0	-3.47	-3.78	0	1	1	0	0	80.2175	54.3077	47.1627	46.6494	9	9	9	9	22.7778	26.3333	22.7778	19.6667	9	2.52809
chr1	20959191	20959372	181	181	0	0.486649	0.555377	0	0	0	0	0	0	0	0	1	1	91.1497	76.4773	24.5066	22.8781	5	5	5	5	21	33	32.8	14.8	5	2.76243
chr1	20963623	20964146	523	0	0	0	0	0	523	0	-2.66	-2.03	0	1	1	0	0	86.7508	75.5841	73.9185	83.6126	13	13	13	13	61.3077	50.5385	64.3846	38.4615	13	2.48566
chr1	20969050	20969599	549	115	0	0	0.47609	0	549	0	-2.09	0	0	1	1	0	1	92.1075	86.8727	70.6667	48.6082	16	13	16	16	22.0625	32.6154	31.375	21.3125	15.25	2.77778
chr1	20998184	20998804	620	366	0	0.511737	0	0	506	0	0	0	-2.35	1	0	1	0	96.8642	95.7033	60.16	88.0975	15	15	15	15	32.2667	27.0667	32.1333	24.3333	15	2.41935
chr1	21003025	21003352	327	116	0	0	0.501052	0	327	0	0	2.73	2.69	0	0	0	1	96.8585	91.1922	85.8741	34.1774	6	6	6	6	33.1667	45.8333	53	30.3333	6	1.83486
chr1	21004811	21005516	705	270	0	0.53906	0.525998	0	705	0	-1.95	-2.76	0	1	1	1	1	87.6801	76.3115	30.268	30.6027	10	10	10	10	83.8	62.5	68.6	40.4	10	1.41844
chr1	21025568	21025872	304	0	0	0	0	0	304	0	-2.77	0	0	1	1	0	0	94.1005	92.7193	88.8881	71.3371	6	6	6	6	8.83333	20.5	26.3333	18.3333	6	1.97368
chr1	2102618	2103319	701	0	0	0	0	0	701	0	0	-1.52	0	1	1	1	1	1.20441	2.55026	4.26131	4.98593	29	29	29	29	35.8621	44.0345	50.8966	43.6552	29	4.13695
chr1	21031156	21031423	267	0	0	0	0	0	267	0	-2.76	0	0	1	1	0	0	0.484402	0.151515	0.319602	0.911763	12	12	12	12	56	53.4167	59	38.6667	12	4.49438
chr1	21031552	21031821	269	0	0	0	0	0	269	0	0	-2.22	0	1	1	1	1	1.1751	0.423382	0.74699	0.993977	17	17	17	17	53.9412	57.3529	52.2353	37.2353	17	6.3197
chr1	21032955	21033430	475	0	0	0	0	0	475	0	-2.41	-1.54	0	1	1	1	1	0.81954	0.636362	3.03897	6.91444	21	21	21	21	47.0476	44.619	54.3333	35.6667	21	4.42105
chr1	21037040	21037456	416	0	0	0	0	0	416	0	-1.87	0	0	1	1	1	1	1.13935	0.674859	0.765317	0.937585	37	37	37	37	57.7297	59	62.3243	42.5676	37	8.89423
chr1	21038758	21039087	329	0	0	0	0	0	329	0	-2.27	-2.64	0	1	1	0	0	1.61565	0.707209	0.836985	1.25661	14	14	14	14	33.5714	33.5714	47.7143	35.3571	14	4.25532
chr1	21048969	21049358	389	0	0	0	0	0	389	0	-2.14	-3.92	0	1	1	0	0	94.2456	78.5247	64.7789	80.1325	7	7	7	7	33.8571	31.2857	38.2857	23.2857	7	1.79949
chr1	2105087	2105269	182	182	0	0.453476	0	0	0	0	0	0	0	0	1	1	0	95.3704	95.3506	51.9699	54.3048	11	11	11	11	48.5455	43.6364	57.8182	39.7273	11	6.04396
chr1	21055332	21055808	476	0	0	0	0	0	476	0	-2.9	-2.8	0	1	1	1	1	100	75	100	100	1	1	2	2	2	4	3.5	1	1.5	0.315126
chr1	21057811	21058095	284	0	0	0	0	0	284	0	-2.32	0	0	1	1	0	1	96.5489	93.5857	75.4632	67.8721	8	8	8	8	34.375	43	59.875	41.25	8	2.8169
chr1	21069179	21069660	481	0	0	0	0	0	481	0	-4.01	-4.36	0	1	1	0	0	76.6462	55.878	14.4844	13.9776	8	8	8	8	35.625	36.5	30.75	21.5	8	1.6632
chr1	21069929	21070445	516	0	0	0	0	0	516	0	-2.96	-2.75	0	1	1	0	0	77.9162	66.9932	76.7057	78.7279	6	6	6	6	44.8333	46.6667	51.5	31.5	6	1.16279
chr1	21076444	21076929	485	0	0	0	0	0	485	0	0	-3.46	0	1	1	0	0	96.8814	82.9771	75.6604	80.2819	13	13	13	13	81.1538	71.4615	80.4615	52.6923	13	2.68041
chr1	21079955	21080272	317	0	0	0	0	0	317	0	-2.71	-2.89	0	1	1	0	0	95.4907	87.7289	75.0877	81.586	5	5	5	5	69	65.4	68	43.8	5	1.57729
chr1	21089537	21090083	546	0	0	0	0	0	546	0	-2.02	0	0	1	1	0	1	97.2761	91.8085	81.2454	68.0474	19	19	19	19	51.3158	40.5789	48.2105	35.2632	19	3.47985
chr1	21107420	21107864	444	0	0	0	0	0	444	0	-2.49	0	0	1	1	0	0	96.1768	80.585	82.6879	77.8546	11	11	11	11	45.6364	43	47.2727	37.3636	11	2.47748
chr1	21113698	21114175	477	0	0	0	0	0	477	0	-2.45	-2.34	0	1	1	0	0	95.4165	91.0789	84.2697	85.11	10	10	10	10	59.8	59.8	57.5	45.4	10	2.09644
chr1	2112295	2112982	687	0	0	0	0	0	687	0	-0.7	0	0	1	1	1	1	0.421666	0.23839	0.449653	0.193103	49	48	48	49	48.2449	57.625	68.7292	42.1837	48.5	7.05968
chr1	2114132	2114453	321	0	0	0	0	0	321	0	0	0	1.86	1	1	0	1	63.3633	56.9087	45.7372	36.13	9	9	9	9	37.1111	47.7778	49.7778	41	9	2.80374
chr1	21148601	21149207	606	0	0	0	0	0	606	0	-2.82	-1.99	0	2	1	0	0	90.4336	87.6823	71.1436	69.9461	17	17	17	17	33.1176	41	41.5294	35.1765	17	2.80528
chr1	2117143	2117559	416	321	0	0.515989	0	-0.480322	290	0	4.5	0	-3.32	0	0	1	0	97.1094	96.5993	49.5979	93.0407	8	8	8	8	26.625	31	31.625	27	8	1.92308
chr1	21190458	21191214	756	0	0	0	0	0	756	0	-2.03	-1.96	0	1	1	0	0	95.3172	94.2212	83.5723	84.1195	16	16	16	16	68.6875	67.375	70.375	49	16	2.1164
chr1	21210977	21211353	376	376	0.514529	0	-0.494065	0	0	0	0	0	0	0	0	0	0	84.6369	41.5084	69.7869	81.7893	6	6	6	6	19.8333	15.5	37.5	21.3333	6	1.59574
chr1	21223761	21224107	346	346	0	0	0.62966	0	0	0	0	0	0	0	1	1	1	59.2308	73.75	63.0826	33.63	4	4	4	4	12	18.75	24.75	17.5	4	1.15607
chr1	21228575	21228809	234	202	0	0	0.532937	0	223	0	0	3.27	2.48	0	0	0	1	99.1667	95.4762	81.6227	42.3389	5	5	5	5	9	16.2	16.4	15.6	5	2.13675
chr1	21236511	21236913	402	0	0	0	0	0	402	0	2.92	0	0	0	0	1	0	89.8672	91.3342	62.2565	80.2832	7	7	7	7	22.7143	27	32.1429	24.1429	7	1.74129
chr1	21240029	21240342	313	313	0	0	0.662372	0	0	0	0	0	0	0	0	0	0	98.1818	98.8889	85.4661	44.9426	5	5	5	5	10.6	15.2	15.2	11.6	5	1.59744
chr1	21465933	21466318	385	0	0	0	0	0	385	0	-4.52	-3.41	0	1	1	0	0	53.0474	46.4367	57.8418	52.3276	25	25	25	25	24.44	41.12	49.68	27.28	25	6.49351
chr1	21478617	21478731	114	114	0	-0.464757	0	0	0	0	0	0	0	0	0	0	0	50	20.6349	70	63.0952	3	7	4	8	4	4.85714	8.5	3.75	5.5	4.82456
chr1	21497116	21497978	862	0	0	0	0	0	862	0	5.1	4.88	0	0	0	1	1	50	100	33.3333	75	2	2	2	2	1	4.5	5	5.5	2	0.232019
chr1	21498975	21499484	509	0	0	0	0	0	509	0	0	2.15	0	0	0	0	1	92.1746	93.1631	75.208	53.7458	7	7	7	7	14.4286	28.2857	26.7143	14	7	1.37525
chr1	2153988	2154783	795	0	0	0	0	0	795	0	-0.96	0	0	1	1	1	1	0.685989	0.630195	0.786123	0.496969	47	47	47	47	26.7872	31.617	37.5745	31.1277	47	5.91195
chr1	2155577	2156064	487	487	0	0	0.630941	0	179	0	0	2.6	0	0	0	0	1	76.3927	77.7101	53.7751	24.4293	12	12	12	12	15.75	22.4167	36.3333	25.5833	12	2.46407
chr1	2157751	2158325	574	574	0	0.692221	0.617078	0	0	0	0	0	0	1	1	1	1	96.6296	90.0624	32.0069	42.4045	15	15	15	15	31.6	28.8	31.2	24	15	2.61324
chr1	21577844	21578550	706	0	0	0	0	0	706	0	3.81	1.93	-1.88	0	1	1	1	96.8661	94.6233	38.0999	52.4429	6	6	6	6	10.8333	22.3333	30.1667	22.1667	6	0.849858
chr1	21598854	21599347	493	0	0	0	0	0	493	0	2.51	0	-3.22	0	0	1	0	98.7179	98.7162	61.0285	87.5158	6	6	6	6	24	30.1667	34.8333	26	6	1.21704
chr1	2160163	2160716	553	191	0	0	0.508342	0	553	0	-2.19	0	2.18	1	1	0	1	91.3658	87.5838	75.3544	47.5204	9	9	9	9	26.8889	39.5556	49.7778	30.1111	9	1.62749
chr1	21622240	21622497	257	0	0	0	0	0	257	0	2.74	0	-3	0	0	1	0	100	94.3561	24.5833	66.25	1	2	2	2	7	27	14.5	14	1.75	0.680934
chr1	2162234	2162809	575	494	0	0.407351	0.680511	0	524	0	0	0	1.63	0	1	1	1	97.5104	91.1847	48.7886	23.1101	12	12	12	12	50.1667	58.6667	54.5	37.75	12	2.08696
chr1	21637386	21637846	460	0	0	0	0	0	460	0	-2.03	-2.39	0	1	1	0	0	66.7386	59.3266	57.3132	58.3463	3	3	3	3	61.3333	56.3333	70	46.6667	3	0.652174
chr1	2164751	2165371	620	620	0	0.550354	0.558014	0	0	0	0	0	0	1	1	1	1	88.5261	73.8634	34.2958	38.2793	18	18	18	17	37	45.8333	48.2222	41	17.75	2.8629
chr1	21670475	21671044	569	332	0	0.491235	0	0	569	0	2.98	0	-2.69	0	1	1	1	97.906	91.3241	38.0409	62.3968	5	5	5	5	24	35.8	48.2	42.2	5	0.878735
chr1	21735488	21736711	1223	1223	0.601722	-0.458445	0	0	0	0	0	0	0	0	0	0	0	61.4306	16.8101	63.8352	55.68	30	30	30	30	14.8333	23.5333	31.9	21.2667	30	2.45298
chr1	21748877	21749883	1006	0	0	0	0	0	1006	0	-2.34	-1.72	0	1	1	0	0	87.7135	88.4957	88.4252	86.1573	47	47	47	47	40.3191	36.0638	37.9362	25.6383	47	4.67197
chr1	2175026	2175188	162	162	0	0	0.567024	0	0	0	0	0	0	0	0	0	0	96.619	97.9728	78.8104	46.9117	6	6	6	6	27.1667	21.6667	28.5	20.3333	6	3.7037
chr1	2175717	2176402	685	685	0	0.520377	0.578716	0	0	0	0	0	0	1	1	1	1	87.0993	77.407	26.7054	44.0263	19	19	19	19	45.4211	50.1579	63.1053	37.4211	19	2.77372
chr1	21769123	21769576	453	0	0	0	0	0	453	0	0	0	-2.94	0	0	1	0	98.5507	91.6667	41.9192	79.8246	3	3	3	3	17	13.6667	25.6667	15.3333	3	0.662252
chr1	21796145	21796506	361	0	0	0	0	0	361	0	2.59	0	-2.19	0	0	1	0	78.4615	72.0215	33.1921	57.5297	5	5	5	5	33.4	34.2	45.8	33	5	1.38504
chr1	21796652	21797117	465	0	0	0	0	0	465	0	3	0	-1.8	0	1	1	1	93.4783	83.9583	18.5185	42.2727	2	2	2	2	14	23	30	26	2	0.430108
chr1	2182828	2182923	95	95	0	0	0	-0.749241	0	0	0	0	0	0	0	0	0	0	0	0	100	0	0	4	1	0	0	1	1	1.25	1.31579
chr1	21890105	21890607	502	0	0	0	0	0	502	0	0	3.16	0	0	0	0	1	71.7519	82.0349	61.9525	44.3328	8	8	8	8	59.875	73	93.375	67.125	8	1.59363
chr1	21892438	21893093	655	0	0	0	0	0	655	0	0	3.46	2.14	0	0	0	1	87.5244	83.7699	80.5153	53.6479	10	10	10	10	24.8	42.8	46.3	33.7	10	1.52672
chr1	21902634	21903648	1014	0	0	0	0	0	1014	0	-1.42	0	0	2	1	1	1	1.5773	0.819807	1.90456	2.62477	42	42	42	42	30.2381	33.7857	44.2857	31.9286	42	4.14201
chr1	21926755	21927568	813	589	0	0.709156	0.499568	0	736	0	1.83	0	-1.85	0	1	1	1	92.6221	91.4643	33.2574	52.453	15	15	15	14	19.4	38.1333	19.0667	13.7857	14.75	1.81427
chr1	21977190	21977629	439	0	0	0	0	0	439	0	-2.36	-2.89	0	1	1	0	0	92.6971	83.1042	77.9278	77.8064	5	5	5	5	36	47.8	59.4	54.2	5	1.13895
chr1	21978162	21978455	293	0	0	0	0	0	293	0	-3.37	-2.92	0	0	1	0	0	91.3866	81.0126	84.5867	90.7227	8	8	8	8	31.75	42.125	52	43.25	8	2.73038
chr1	21980321	21980677	356	250	0	0.692546	0.506764	0	331	0	0	-2.92	0	1	1	1	0	90.6945	87.3237	13.2092	32.5772	5	5	5	5	28.4	38.8	48.4	33.2	5	1.40449
chr1	21986667	21987501	834	0	0	0	0	0	834	0	-2.71	-2.75	0	1	1	2	1	1.12377	0.895927	0.510289	0.927864	52	52	52	52	54.3462	60.4615	73.6154	46.5962	52	6.23501
chr1	21987583	21987948	365	0	0	0	0	0	365	0	-2.41	-1.95	0	1	1	1	1	0	0	0	1.12045	9	9	9	9	11.8889	24.7778	27.1111	21.3333	9	2.46575
chr1	21995351	21995732	381	381	-0.639943	0.847349	0.614999	0	0	0	0	0	0	0	0	0	0	11.9048	94.375	5	33.7202	7	8	8	8	1.42857	9.625	4.875	5.125	7.75	2.03412
chr1	22035049	22035668	619	0	0	0	0	0	619	0	1.94	0	-2.38	0	1	1	1	94.3311	88.9299	46.2831	57.394	6	7	6	7	12.1667	20.5714	32.3333	19.7143	6.5	1.05008
chr1	22092391	22092606	215	215	0	0	0.485292	0	0	0	0	0	0	0	0	0	0	58.3333	57.5	62	36.1765	5	5	5	5	4	6.4	8.6	7.2	5	2.32558
chr1	22107646	22108090	444	311	0	0.601628	0.567556	0	444	0	3.77	0	-2.01	0	0	1	1	96.6667	87.0461	25.5212	30.3937	5	6	6	6	12.4	20.3333	29	20.6667	5.75	1.29505
chr1	22143805	22144272	467	0	0	0	0	0	467	0	-2.31	0	1.92	1	1	1	1	0.739719	0.551951	0.520904	0.541598	41	41	41	41	56.0488	59.2927	75.4634	49	41	8.77944
chr1	22144636	22144949	313	0	0	0	0	0	313	0	-2.74	-1.87	0	1	1	0	0	0	0	0	0	1	1	1	1	2	5	1	6	1	0.319489
chr1	22145003	22145496	493	0	0	0	0	0	493	0	-1.99	-1.63	0	1	1	1	1	0.595238	0.667517	0.533197	0.210084	14	14	14	14	31.2857	34.1429	43.3571	25.4286	14	2.83976
chr1	22153837	22153948	111	111	0	0	0.760014	0	0	0	0	0	0	0	0	0	0	94.0476	91.6667	76.7857	7.7381	4	4	4	4	6.75	11	11.5	8.75	4	3.6036
chr1	22165181	22165443	262	0	0	0	0	0	262	0	3.14	0	0	0	0	1	0	94.7368	97.9167	34.473	52.1156	2	3	3	3	10.5	18	21.3333	18.3333	2.75	1.04962
chr1	22169294	22170069	775	371	0	0.568438	0.740687	0	775	0	1.74	1.95	0	0	1	1	1	99.6429	98.0127	43.1739	27.8404	8	8	8	8	26.875	35	36.125	29.625	8	1.03226
chr1	22170482	22171537	1055	1055	0	0.49865	0	0	470	0	2.7	0	-2.41	1	1	2	1	94.7917	91.2295	41.4088	70.5903	14	14	14	14	49.0714	41.1429	67.1429	42.3571	14	1.32701
chr1	2218426	2218967	541	0	0	0	0	0	541	0	0	0	2.13	1	1	0	1	98.9456	96.8327	94.5317	71.5482	8	8	8	8	50	44	65.625	37.125	8	1.47874
chr1	2221035	2221554	519	456	0	0.630762	0.626924	0	421	0	-2.4	0	1.68	1	1	1	1	90.6538	85.7276	21.156	25.1726	8	8	8	8	24.5	28.25	36.125	24	8	1.54143
chr1	2221717	2221980	263	0	0	0	0	0	263	0	-2.49	0	0	1	1	0	1	88.0952	100	92.2222	97.0588	2	2	2	2	23	35	36	26.5	2	0.760456
chr1	22240148	22240581	433	0	0	0	0	0	433	0	0	-2.41	0	1	1	0	0	96.6931	91.563	91.1353	91.7966	7	7	7	7	20.5714	43.7143	43.2857	37.1429	7	1.61663
chr1	2225987	2226090	103	103	0	0	0.466619	0	0	0	0	0	0	0	1	0	0	96.6667	95.1484	70.2576	49.01	6	6	6	6	9.16667	16.3333	17.8333	15	6	5.82524
chr1	22260291	22261202	911	0	0	0	0	0	911	0	0	0	2.06	1	1	0	1	89.5071	85.2385	81.3639	60.9343	12	12	12	12	37.8333	49.1667	50.75	35.25	12	1.31723
chr1	22328077	22328367	290	0	0	0	0	0	290	0	0	2.81	0	0	0	0	1	87.5	73.913	41.1765	0	1	1	1	1	8	23	17	16	1	0.344828
chr1	22336172	22336740	568	568	0	0.602451	0.524327	0	0	0	0	0	0	0	2	1	1	93.7856	92.5703	35.9752	46.5036	17	17	17	17	42.2353	43.5882	40.4706	30.7647	17	2.99296
chr1	2234172	2234369	197	197	0	0	0.656935	0	0	0	0	0	0	0	1	0	0	75	90.4762	52.7778	0	2	3	4	3	1.5	3	3.25	6	3	1.52284
chr1	22352913	22353294	381	381	0	0	0.481435	0	0	0	0	0	0	1	1	1	1	91.7726	87.992	59.7144	31.1719	16	16	16	16	64.5625	66.5	65.3125	39.875	16	4.19948
chr1	2236062	2236406	344	344	0	0.510665	0.557782	0	0	0	0	0	0	1	1	1	1	90.4913	61.457	9.50565	3.91273	20	20	20	20	35.1	44.4	57.7	32.75	20	5.81395
chr1	2238189	2238634	445	432	0	0.511246	0.499044	0	340	0	2.31	0	0	0	0	1	0	98.6221	97.3701	45.8411	46.5552	17	17	17	17	47.7647	50.5294	55.4706	47.2941	17	3.82022
chr1	22396263	22396576	313	0	0	0	0	0	313	0	-4.39	-2.22	0	1	1	0	1	95.2381	86.7647	87.5	75.7835	2	2	2	2	18.5	34	36	26.5	2	0.638978
chr1	22399315	22400102	787	377	0	0	0.453871	0	787	1.59	-2.97	-1.26	1.72	1	1	1	1	96.9277	82.7153	75.593	43.7774	16	16	16	16	43.4375	50.6875	58	43.0625	16	2.03304
chr1	22419827	22420132	305	180	0	0.458975	0.524464	0	305	0	-2.05	0	0	1	1	0	0	73.4285	71.024	30.1832	22.0182	15	15	15	15	14.6	24.7333	31.8	23.1333	15	4.91803
chr1	2242124	2242572	448	448	0	0.497413	0	0	0	0	0	0	0	1	1	1	0	83.2929	82.3515	41.7322	71.4792	14	14	14	14	33.2143	45.7857	59.4286	39.0714	14	3.125
chr1	22423380	22423845	465	0	0	0	0	0	465	0	-2.7	-2.18	0	1	1	0	1	100	81.9967	74.9021	54.1868	5	5	5	5	8	16	28.2	12.4	5	1.07527
chr1	22440581	22441059	478	0	0	0	0	0	478	0	-2.77	0	0	1	1	0	0	89.0061	71.9229	87.8888	85.1519	10	10	10	10	21.4	29.5	30.2	26.5	10	2.09205
chr1	2244394	2244718	324	253	0	0	0.598856	0	301	0	-2.84	-1.69	0	1	1	1	1	59.3074	59.9733	16.2727	21.6017	7	7	7	7	13.8571	19.8571	17.1429	17.7143	7	2.16049
chr1	22445860	22446665	805	513	0	0.533144	0	0	805	0	3.14	0	-2.88	0	0	1	1	93.3634	91.3254	49.7159	70.6673	27	27	27	27	40.4074	46.5926	49.0741	34.4815	27	3.35404
chr1	22456167	22456680	513	0	0	0	0	0	513	0	-2.42	0	0	1	1	0	1	94.6163	93.2648	85.54	82.152	7	7	7	7	33.7143	46.4286	48.7143	31.8571	7	1.36452
chr1	22459709	22460223	514	0	0	0	0	0	514	0	0	2.96	0	0	0	1	1	96.2041	96.2298	75.7362	69.935	6	6	6	6	17.6667	27.6667	22.8333	21.3333	6	1.16732
chr1	22465818	22467069	1251	0	0	0	0	0	1251	0	-1.12	-1.37	0	2	1	2	2	0.855703	0.321403	0.695408	0.613716	64	64	64	64	68.1875	73.625	79.4844	52.6406	64	5.11591
chr1	22491266	22491752	486	0	0	0	0	0	486	0	-2.55	-3.17	0	1	1	1	0	86.374	62.6732	25.3001	29.2949	11	11	11	11	24.6364	21.8182	29.2727	19.9091	11	2.26337
chr1	2252361	2252699	338	0	0	0	0	0	338	0	-2.67	0	0	1	1	0	1	91.6667	97.3056	84.514	80.4578	6	6	6	6	9.16667	19.1667	37.3333	19.8333	6	1.77515
chr1	22535159	22535327	168	168	0	0.432426	0	0	0	0	0	0	0	0	0	1	0	96.8301	95.0336	49.5911	88.0056	9	9	9	9	46.3333	61.4444	69.5556	43.3333	9	5.35714
chr1	22602465	22602623	158	0	0	0	0	0	158	0	-2.27	0	0	1	1	0	0	20	85.7143	18.75	30.7692	1	1	1	1	5	7	16	13	1	0.632911
chr1	22617397	22617880	483	0	0	0	0	0	483	0	1.47	0	0	1	1	1	1	0.560606	0.588048	0.641087	0.536073	22	22	22	22	16.9545	35.0909	40.9545	25.2727	22	4.55487
chr1	2274243	2274384	141	141	0	0	0.565162	0	0	0	0	0	0	0	1	0	1	87.4001	76.8367	33.6751	18.1076	13	14	14	14	15.1538	11.7143	24.7857	21.1429	13.75	9.75177
chr1	22755989	22756150	161	161	0	0.504689	0.535568	0	0	0	0	0	0	0	0	0	0	100	100	60	40	6	3	5	5	1	1.33333	1.2	1.6	4.75	2.95031
chr1	22797545	22798165	620	620	0	-0.500231	-0.466132	0	0	0	0	0	0	2	2	1	1	36.778	12.9236	56.2162	51.555	19	19	19	19	15.0526	22.6842	38.1053	30.4737	19	3.06452
chr1	22807830	22808226	396	0	0	0	0	0	396	0	0	3.84	2.12	0	0	0	1	95.0196	88.8294	94.1987	71.5991	10	10	10	10	16.7	23.5	33.1	23.6	10	2.52525
chr1	2281513	2281898	385	0	0	0	0	0	385	0	0	2.1	2.25	1	1	1	1	88.3049	86.2692	61.0734	23.75	4	4	4	4	27.5	33	35	23.5	4	1.03896
chr1	22835374	22835983	609	0	0	0	0	0	609	0	3.1	2.31	0	1	1	1	1	92.8571	95.2381	22.7273	40	1	1	1	1	14	21	22	25	1	0.164204
chr1	22866829	22867400	571	0	0	0	0	0	571	0	-1.06	0	0	1	1	1	1	1.41535	3.82159	0.876057	1.43635	37	37	37	37	36.027	49.1892	56.0811	35.6486	37	6.47986
chr1	22894552	22894724	172	0	0	0	0	0	172	0	0	2.66	0	0	0	0	1	69.9174	49.1613	75.861	27.4927	2	2	2	2	35	40.5	40.5	26.5	2	1.16279
chr1	22904598	22905445	847	0	0	0	0	0	847	0	0	0	1.07	1	1	1	1	1.82159	0.860433	0.699679	2.68747	51	51	51	51	33.5098	47.3725	51.4118	37.9608	51	6.02125
chr1	22954637	22955066	429	429	0	-0.815268	-0.805516	0	0	0	0	0	0	0	0	0	0	100	34.5679	94.3548	94.5455	2	3	4	5	2.5	12	10	4.4	3.5	0.815851
chr1	22959625	22960004	379	0	0	0	0	0	379	0	0	-2.5	0	1	1	1	0	55.5556	66.6667	58.3333	48.3333	3	3	3	3	11.3333	14.3333	8.66667	9.66667	3	0.791557
chr1	2299086	2299179	93	93	-0.615757	0	0	0	0	0	0	0	0	0	0	0	0	16.6667	80	42.8571	0	6	5	7	0	2	1	1.42857	0	4.5	4.83871
chr1	23053096	23053448	352	0	0	0	0	0	352	0	0	-2.52	0	1	1	0	0	100	87.3377	59.5158	92.5253	3	3	3	3	8	16	18.3333	13	3	0.852273
chr1	23098190	23098310	120	120	0	0.587099	0	0	0	0	0	0	0	0	0	0	0	85	72.6894	12.6389	38.6828	4	4	4	4	18.25	17.5	20.75	20.75	4	3.33333
chr1	23099618	23100093	475	475	0	0.534098	0.510658	0	0	0	0	0	0	1	1	1	0	93.993	88.7604	41.5799	43.1549	10	10	10	10	53.9	55	51.2	31.2	10	2.10526
chr1	23104570	23105118	548	354	0	0	0.673393	0.591356	476	0	0	3.19	3.9	0	1	0	1	98.0391	92.3004	79.4274	28.633	7	7	7	7	39.2857	40.7143	48	32.1429	7	1.27737
chr1	23105873	23106672	799	343	0	0.485097	0	0	799	0	-2.5	-1.61	0	1	2	1	1	88.874	78.462	35.2743	38.3842	12	14	14	14	62.0833	48	49.7143	36.1429	13.5	1.68961
chr1	23110070	23110372	302	0	0	0	0	0	302	0	-2.42	-2.62	0	1	1	0	1	97.0269	81.1527	35.173	43.3435	9	9	9	9	51.1111	66.5556	72.4444	48.1111	9	2.98013
chr1	23117531	23117611	80	80	0	-0.434469	0	0	0	0	0	0	0	0	0	0	0	0	43.3333	50	66.6667	1	5	1	3	1	2.4	2	1	2.5	3.125
chr1	23123590	23123958	368	368	0	0	0.669667	0.634025	0	0	0	0	0	1	1	0	1	97.6503	94.7162	88.7235	40.8701	6	6	6	6	62	69.3333	81.5	57.6667	6	1.63043
chr1	23125931	23127000	1069	0	0	0	0	0	1069	0	0	-1.64	0	1	2	1	1	89.9814	88.2	50.0947	60.4443	11	12	12	12	19.1818	28.9167	36.6667	22.4167	11.75	1.09916
chr1	23129409	23129973	564	0	0	0	0	0	564	0	0	-2.1	0	1	1	0	0	95.7416	90.0076	81.1124	89.6398	6	6	6	6	45.3333	54	59	40.8333	6	1.06383
chr1	23131755	23132107	352	0	0	0	0	0	352	0	0	-2.33	0	1	1	0	0	45.8333	71.1538	54.1667	41.3462	2	2	2	2	25.5	27	27.5	26.5	2	0.568182
chr1	23132178	23132499	321	0	0	0	0	0	321	0	-2.31	-2.76	0	1	1	0	1	91.4904	70.174	23.0172	31.9173	9	9	9	9	73	58.3333	58	45.8889	9	2.80374
chr1	23135135	23135334	199	199	0	0.617526	0	-0.536667	0	0	0	0	0	0	0	1	0	100	93.4647	24.0145	76.803	4	4	4	4	11.75	23.75	28.25	20.25	4	2.01005
chr1	23140473	23140943	470	470	0	0.604611	0	0	0	0	0	0	0	1	1	1	1	96.0306	86.4786	29.5187	50.222	10	10	10	10	39.1	43.9	46.4	35.9	10	2.12766
chr1	23143807	23144258	451	0	0	0	0	0	451	0	-1.69	0	0	1	1	1	1	93.7932	86.5788	54.7565	54.9557	6	6	6	6	25.8333	28	30.8333	25.1667	6	1.33038
chr1	23153273	23153475	202	0	0	0	0	0	202	0	-2.42	0	0	1	1	0	0	91.9048	76.2821	60.3226	54.6957	2	2	2	2	18	28	28	24	2	0.990099
chr1	23153567	23154569	1002	0	0	0	0	0	1002	0	-2.06	-1.44	0	1	1	1	1	73.7055	57.6697	30.3643	24.5212	11	11	11	11	28.6364	31.1818	33.5455	21.8182	11	1.0978
chr1	23163543	23164009	466	466	0	0	0.504051	0	0	0	0	0	0	0	0	0	1	94.5243	94.2289	88.3458	58.6091	11	11	11	11	25.4545	31	35.2727	21.8182	11	2.36052
chr1	2316909	2317490	581	311	0	0	0.673814	0.626474	581	0	0	0	2.54	1	1	0	1	94.669	95.7546	90.0651	26.9963	13	13	13	13	24.6154	25.6154	36.0769	21.7692	13	2.23752
chr1	23171769	23171947	178	0	0	0	0	0	178	0	4.95	0	0	0	0	1	0	100	94.1176	19.3548	22.7273	1	1	1	1	8	17	31	22	1	0.561798
chr1	231918	232554	636	0	0	0	0	0	636	0	-1.35	0	0	1	1	1	1	1.17509	0.400554	0.586011	0.424655	37	38	38	38	47.5405	44.6316	49.5789	37.6053	37.75	5.93553
chr1	23235244	23235618	374	333	0	0.507134	0	0	354	0	2.85	0	-3.47	0	0	1	0	90.3066	88.7804	39.8322	79.775	5	5	5	5	38.2	42.6	46.2	37.8	5	1.3369
chr1	23237039	23237694	655	440	0	0.460963	0.468138	0	655	0	0	-2.22	-2.33	1	1	1	1	91.3591	80.0674	33.4378	34.9998	21	21	21	21	87.4762	68.619	72.7143	43.4762	21	3.20611
chr1	23244569	23245512	943	335	0	0	0.506984	0	943	0	-2.6	-2.92	0	2	2	0	0	86.7085	78.3051	64.134	58.5402	26	26	26	26	41.1154	43.3846	50	35.2308	26	2.75716
chr1	23271312	23272238	926	593	0	0	0.536299	0	819	0	-2.59	0	1.83	2	2	2	2	81.3187	73.855	58.9609	35.4081	14	14	14	14	27.6429	35.7857	43.5714	27.8571	14	1.51188
chr1	23284769	23285240	471	471	0	0.467743	0.627607	0	0	0	0	0	0	1	1	0	1	86.5617	79.2561	45.5232	25.0993	19	19	19	19	30.5789	39.1053	49.2105	35.0526	19	4.03397
chr1	23287592	23287985	393	0	0	0	0	0	393	0	-2.45	-3.51	0	1	1	0	0	93.8132	89.3329	86.5561	84.0669	5	5	5	5	33.6	40	49.2	33	5	1.27226
chr1	23300077	23300640	563	563	0	0.545244	0	0	0	0	0	0	0	1	1	1	1	92.9668	91.2438	42.8403	65.8378	13	13	13	13	26.8462	42	39.6923	33.7692	13	2.30906
chr1	23305352	23305824	472	0	0	0	0	0	472	0	0	-2.01	0	1	1	0	0	89.797	84.161	74.0779	76.2983	12	12	12	12	82.3333	86.1667	93.5833	63.9167	12	2.54237
chr1	23329362	23330053	691	0	0	0	0	0	691	0	-4.65	-4.62	0	1	1	0	0	81.4795	57.6002	52.6038	60.6292	10	10	10	10	47.3	45.6	52.3	31.9	10	1.44718
chr1	23338032	23338677	645	0	0	0	0	0	645	0	-1.73	-2.44	0	1	1	0	0	85.2447	80.0828	58.3804	73.9843	25	25	25	25	49.32	51.92	54.48	41.64	25	3.87597
chr1	23344352	23345229	877	556	0	0.510067	0.462167	0	801	0	0	-1.56	0	1	1	1	1	92.3221	75.0136	32.3295	39.0579	25	25	25	25	47.56	52.64	58.52	39.76	25	2.85063
chr1	23352917	23353685	768	0	0	0	0	0	768	0	-1.9	-2.37	0	1	1	1	1	93.5341	84.5081	73.2554	76.9484	21	21	21	21	43	46.2857	54.0952	34.2857	21	2.73438
chr1	23371074	23371929	855	0	0	0	0	0	855	0	0	0	-1.97	1	1	1	0	92.2935	86.8836	61.5975	73.2492	9	9	9	9	15.2222	19.8889	24	14.4444	9	1.05263
chr1	23372603	23373018	415	0	0	0	0	0	415	0	-1.99	-2.65	0	1	1	0	0	85.0677	79.6427	79.2709	91.3837	6	6	6	6	57.1667	54	70.6667	45.1667	6	1.44578
chr1	23381279	23381548	269	0	0	0	0	0	269	0	-3.01	-2.14	0	1	1	0	0	93.7163	77.0497	58.27	77.5827	7	7	7	7	45.5714	51.2857	59.2857	37	7	2.60223
chr1	23385214	23385679	465	0	0	0	0	0	465	0	0	-1.6	-1.55	1	1	1	1	0.769507	0.389421	0.667802	1.18232	24	24	24	24	49.8333	58.375	65.75	44	24	5.16129
chr1	23388406	23388636	230	0	0	0	0	0	230	0	0	-3.01	-2.51	1	1	1	0	98.0252	94.902	64.584	94.1157	4	4	4	4	33.5	46.5	57.25	49	4	1.73913
chr1	23390323	23390461	138	0	0	0	0	0	138	0	0	-2.76	0	0	1	0	0	0	0	0.641026	3.02773	3	3	3	3	23	31	41.6667	32.3333	3	2.17391
chr1	23391195	23391664	469	0	0	0	0	0	469	0	0	-2.88	0	1	1	0	0	95.8326	81.9878	61.2484	78.9286	7	7	7	7	31.2857	48.5714	64.8571	43.8571	7	1.49254
chr1	23401181	23401891	710	473	0	0.603398	0	0	710	0	0	0	-1.94	1	1	1	1	87.2817	93.1206	37.6902	62.8599	19	19	19	19	40.1053	45.4737	51.4211	40.2632	19	2.67606
chr1	23412050	23412670	620	0	0	0	0	0	620	0	-2.35	-2.72	0	1	1	0	0	93.5235	83.9501	84.6043	76.3769	19	19	19	19	51.7895	46.8421	48.7895	39.6842	19	3.06452
chr1	23442578	23443333	755	755	0	0	0.620929	0.581847	503	0	0	2.94	2.83	0	0	0	1	88.8987	88.1133	82.0817	36.7132	22	22	22	22	19.1364	31.0455	36.6818	22.3182	22	2.91391
chr1	23469063	23470009	946	268	0	0	0.557838	0	946	0	-2.36	-1.83	0	1	1	1	1	94.6589	72.8743	53.0733	31.9235	25	25	25	25	71.76	73.4	77.8	49.8	25	2.64271
chr1	23477938	23478134	196	0	0	0	0	0	196	0	0	-4.14	0	0	1	0	0	91.9536	84.1283	76.5305	79.048	9	9	9	9	67.2222	66	73.1111	57.7778	9	4.59184
chr1	23486467	23486917	450	0	0	0	0	0	450	0	-1.79	-2.56	0	1	1	1	0	91.3975	84.9154	62.482	85.2836	20	20	20	20	49.1	44.7	50.65	36.75	20	4.44444
chr1	23494601	23494972	371	0	0	0	0	0	371	0	-4.26	-3.12	0	0	1	0	0	95.4847	91.2879	73.9133	54.0644	7	7	7	7	35.7143	44.5714	49.2857	45.1429	7	1.88679
chr1	23521025	23521329	304	0	0	0	0	0	304	0	-2.34	0	0	1	1	0	0	71.2685	71.5825	71.9776	74.0029	11	11	11	11	26.9091	33.3636	42.1818	27.0909	11	3.61842
chr1	23527048	23527355	307	307	0	0.580848	0.518936	0	0	0	0	0	0	1	1	1	1	97.7044	93.6578	28.4726	38.7644	6	6	6	6	43	56	66.1667	38.6667	6	1.9544
chr1	23530486	23531120	634	0	0	0	0	0	634	0	0	0	-2.43	0	1	1	0	86.5823	79.7506	51.9851	67.1186	9	9	9	9	26.3333	30.2222	29.5556	20.5556	9	1.41956
chr1	23542847	23544076	1229	1188	0	0	0.767651	0.504037	411	0	0	2.24	0	1	1	1	2	96.2482	96.4907	67.4472	22.6434	18	18	18	18	13.8889	27.1667	35.6111	22.3889	18	1.46461
chr1	23548333	23548783	450	0	0	0	0	0	450	0	0	-2.43	0	0	1	0	0	96.984	92.8175	93.0297	89.3869	7	7	7	7	35.1429	34	39.2857	27.8571	7	1.55556
chr1	23591855	23591992	137	137	0	0.416977	0	0	0	0	0	0	0	0	0	0	0	99.6753	97.6565	55.127	91.6848	7	7	7	7	27.2857	40.5714	50.8571	30.5714	7	5.10949
chr1	23618768	23619094	326	326	0	0.515835	0	0	0	0	0	0	0	0	0	1	0	83.1799	83.8064	43.5516	72.9866	8	8	8	8	22.25	37.75	58.375	30.25	8	2.45399
chr1	23634479	23635049	570	0	0	0	0	0	570	0	2.33	0	-2.05	0	0	1	0	82.8571	79.4486	41.3343	66.5703	7	7	7	7	6.57143	17.1429	18.1429	12	7	1.22807
chr1	23780884	23781135	251	251	0	0	0.52085	0	0	0	0	0	0	0	0	0	1	100	93.5367	70.4422	41.0205	6	6	6	6	9.66667	23.6667	30	22.6667	6	2.39044
chr1	23787311	23787720	409	239	0	0	0.621013	0	378	0	0	0	2.04	1	1	1	1	73.8889	63.5361	40.4068	18.0952	4	4	4	4	24.75	30.5	44.5	27.25	4	0.977995
chr1	23787786	23788708	922	555	0	0	0.738925	0	662	0	0	1.88	2.62	0	1	0	2	74.7403	79.5455	52.7419	26.1279	6	6	7	6	11.6667	17.1667	13.2857	10.3333	6.25	0.677874
chr1	23795367	23795971	604	480	0	0.663241	0.664226	0	604	0	0	2.46	0	0	0	1	1	91.6667	93.939	37.4314	26.1205	6	6	6	6	5.5	23	28.3333	22.6667	6	0.993377
chr1	23821205	23821588	383	383	0	0.506568	0	0	0	0	0	0	0	0	0	1	1	88.6407	86.9904	55.743	67.1459	11	11	11	11	15.9091	30.2727	36.3636	29.5455	11	2.87206
chr1	23850826	23851083	257	257	0	0.514575	0.48563	0	0	0	0	0	0	0	0	0	0	87.8788	94.5826	66.7971	56.3441	6	6	6	5	8.83333	17.8333	14.3333	13.2	5.75	2.23735
chr1	23874745	23874979	234	234	0.596086	-0.532863	0	0	0	0	0	0	0	1	1	0	0	61.4339	5.21164	52.4156	45.3699	6	6	6	6	12.8333	24.3333	35.3333	26.6667	6	2.5641
chr1	238827	239142	315	0	0	0	0	0	315	0	0	2.67	0	0	0	0	1	97.0833	91.2081	90.7925	65.8867	4	4	4	4	16.75	19.25	26	15.75	4	1.26984
chr1	23947676	23948104	428	0	0	0	0	0	428	0	-2.33	-2.29	0	1	1	1	0	78.5119	72.4565	51.098	73.5378	4	5	5	5	10.75	18.8	14	12.6	4.75	1.10981
chr1	23971994	23972101	107	107	0	-0.385008	-0.378617	0	0	0	0	0	0	0	0	0	0	50	43.75	80	79.3333	5	4	5	5	2	2.5	4	5	4.75	4.43925
chr1	239774	240546	772	0	0	0	0	0	772	0	0	0	-2.67	2	0	2	0	95.7065	92.7967	83.216	93.9672	14	14	14	14	59.1429	55.3571	60.1429	38.7857	14	1.81347
chr1	23983519	23983968	449	449	0	0	0.586094	0	0	0	0	0	0	0	0	0	0	64.1098	67.7453	60.6564	28.583	4	4	4	4	14	25	33.75	16.75	4	0.890869
chr1	24017014	24017953	939	939	0	0	0.724589	0.502565	0	0	0	0	0	1	1	1	1	81.9744	93.6861	65.6253	16.2692	15	15	15	15	9.86667	17.6667	21.4	19	15	1.59744
chr1	24018324	24018600	276	0	0	0	0	0	276	0	0	4.14	2.92	0	0	0	1	90	80.7692	92.8744	61.6698	3	3	3	3	7	6	19	14	3	1.08696
chr1	24031932	24032515	583	573	0	0	0.619317	0	440	0	0	3.2	3.44	0	0	0	1	89.3827	85.4589	73.7732	30.5583	9	9	9	9	6.88889	15	18.1111	9.77778	9	1.54374
chr1	24090609	24091051	442	442	0	0	0.66801	0.541208	0	0	0	0	0	0	0	0	0	88.0519	89.2757	74.1248	27.7473	5	5	5	5	15.6	21.8	34.6	25.6	5	1.13122
chr1	24110597	24110853	256	0	0	0	0	0	256	0	0	4.75	0	0	0	0	1	0	100	100	0	0	2	2	2	0	3.5	1.5	4	1.5	0.585938
chr1	24127807	24128666	859	543	0	0.457541	0.51161	0	859	0	-1.06	0.75	1.81	1	1	1	1	92.702	72.9605	32.8225	18.9947	15	15	15	15	47.6667	63.7333	76.4	47.7333	15	1.74622
chr1	24141584	24142163	579	0	0	0	0	0	579	0	-2.21	0	0	1	1	0	1	97.639	90.4027	80.4442	81.9123	7	7	7	7	17.8571	26.7143	30.5714	25.1429	7	1.20898
chr1	24161797	24162627	830	236	0	0	0.617919	0	830	0	0	2.6	2.5	0	1	1	2	95.4649	90.1798	53.2702	39.049	8	8	8	8	40.625	56.375	61.75	37.75	8	0.963855
chr1	24168556	24168718	162	0	0	0	0	0	162	0	0	-3.91	0	1	1	0	0	0	0	0	0	0	0	0	0	0	0	0	0	0	0
chr1	24182520	24182902	382	0	0	0	0	0	382	0	-2.51	0	0	1	1	0	0	82.8871	64.7738	46.2241	44.7793	8	8	8	8	17.125	27.125	31.125	18.25	8	2.09424
chr1	24189270	24189899	629	0	0	0	0	0	629	0	2.48	0	-3.67	0	1	1	0	94.8901	85.4176	27.9131	63.7145	4	4	4	4	40.5	48	62.75	42.75	4	0.63593
chr1	24200138	24201489	1351	0	0	0	0	0	1351	0	-1.92	-2.33	0	1	2	1	1	95.0424	92.9187	70.3792	71.6097	25	25	25	25	47.36	54.44	64.68	44.6	25	1.85048
chr1	24209536	24209732	196	196	0	0.638977	0	0	0	0	0	0	0	1	1	1	0	89.0981	80.3813	13.9042	31.9899	5	5	5	5	64.2	52.8	53.2	32.6	5	2.55102
chr1	24223182	24223454	272	272	0	0	0.491952	0	0	0	0	0	0	1	0	0	1	92.8825	96.0877	64.6904	45.7518	5	5	5	5	29.6	36.8	43.2	38.2	5	1.83824
chr1	24227028	24228006	978	0	0	0	0	0	978	0	-1.12	0	0	1	2	2	1	1.87236	2.62506	1.26937	1.31218	67	67	67	67	49.2687	55.2687	63.7313	40.806	67	6.85072
chr1	24235718	24235972	254	0	0	0	0	0	254	0	0	-2.27	0	1	1	0	0	77.5069	72.6932	54.4294	50.4273	5	5	5	5	54.4	52	58.2	43.2	5	1.9685
chr1	24236785	24237262	477	0	0	0	0	0	477	1.62	-2.88	-4.34	0	1	1	0	0	95.3228	83.8514	78.9898	89.9733	15	15	15	15	62.7333	76	85.3333	53.8667	15	3.14465
chr1	24245167	24245703	536	0	0	0	0	0	536	0	-2.58	-2.12	0	1	1	0	1	87.6008	77.0557	50.8412	70.537	12	12	12	12	51.9167	69.6667	82.6667	48.6667	12	2.23881
chr1	24248803	24249072	269	115	0	0	0	0.494138	192	0	0	4.36	0	0	0	0	1	86.1481	75.5681	84.706	32.0003	5	5	5	5	18.2	39.8	48	29.6	5	1.85874
chr1	24266064	24266386	322	0	0	0	0	0	322	0	-2.06	0	0	1	1	0	0	96.2233	87.958	51.2518	71.1654	4	4	4	4	15.75	31.75	31.25	23.75	4	1.24224
chr1	24268826	24268974	148	148	0	0	0.778602	0.643696	0	0	0	0	0	0	0	0	1	96.875	90.5933	72.1843	5.73308	4	4	4	4	6.25	19.25	22	14.75	4	2.7027
chr1	24279420	24280283	863	863	0	0.614635	0	-0.463538	0	0	0	0	0	2	1	1	0	91.3138	88.2894	37.7362	72.3295	14	14	14	14	39.6429	43.6429	48.0714	36.5714	14	1.62225
chr1	24301544	24301710	166	166	0	0	0.514759	0	0	0	0	0	0	1	1	1	1	97.6447	91.3246	49.7104	31.5693	6	6	6	6	64.8333	56.6667	69.1667	52.5	6	3.61446
chr1	24336191	24336857	666	423	0	0.462754	0.759691	0	666	0	2.15	2.75	0	1	2	1	2	70.707	70.7838	35.2503	7.62321	13	14	14	14	25.6923	34.5	39.1429	29.7143	13.75	2.06456
chr1	24341675	24342083	408	408	0	0	0.595504	0.41989	0	0	0	0	0	0	0	0	1	98.1591	97.7576	79.2913	43.1574	15	15	15	15	41.1333	45.8	53	39.9333	15	3.67647
chr1	24376160	24376577	417	417	0	0.54235	0	0	0	0	0	0	0	0	0	0	0	100	97.1263	49.2576	52.8636	5	5	5	5	13.6	20.8	24	19.4	5	1.19904
chr1	24383439	24384000	561	345	0	0	0.704553	0.498752	561	0	0	0	1.81	1	1	1	1	90.4366	90.732	66.5594	20.1801	10	10	10	10	69	63.4	66.8	43.3	10	1.78253
chr1	24390875	24391417	542	0	0	0	0	0	542	0	0	-2.41	0	1	1	1	0	91.8281	84.2714	76.5199	73.5592	12	12	12	12	42.25	45.9167	48.1667	33.25	12	2.21402
chr1	24396902	24397474	572	572	0	0.585952	0	0	0	0	0	0	0	0	0	1	0	90.1042	95.3806	42.7062	74.9258	8	8	8	8	11.625	21.25	29.625	20.375	8	1.3986
chr1	24404556	24405172	616	0	0	0	0	0	616	0	-2.18	-3.09	0	1	1	1	0	88.4478	82.3074	79.8107	80.5852	12	12	12	12	51.0833	60	64.5	44.8333	12	1.94805
chr1	24416002	24416764	762	762	0	0	0.536669	0	0	0	0	0	0	1	1	0	1	92.3988	83.6511	50.8247	29.4387	8	8	8	8	41.5	42.875	45.625	31.125	8	1.04987
chr1	24424916	24425716	800	0	0	0	0	0	800	0	0	-1.42	0	1	1	1	1	95.1368	85.3697	48.5411	58.3747	17	17	17	17	62.4706	61.4118	70.3529	44.1765	17	2.125
chr1	24428794	24429108	314	200	0	0	0.643855	0	266	0	0	2.05	0	0	0	0	1	79.4871	79.1036	64.06	28.11	6	6	6	6	24	49	47.3333	36.6667	6	1.91083
chr1	24432427	24432804	377	0	0	0	0	0	377	0	-2.32	-2.77	0	1	1	0	0	74.5904	67.753	57.9227	66.7531	6	6	6	6	41.5	47.1667	50.6667	32	6	1.59151
chr1	24433814	24434512	698	538	0	0.565659	0.608804	0	608	0	-3.09	0	1.98	2	1	0	1	87.7197	78.0924	30.8753	22.2751	8	8	8	8	33.75	42.5	52.625	31.625	8	1.14613
chr1	24450803	24451233	430	430	0	0.572051	0.547375	0	0	0	0	0	0	0	0	1	1	93.8766	92.8765	35.2065	38.3947	8	8	8	8	43.375	50.125	56.125	39.875	8	1.86047
chr1	24466697	24467537	840	687	0	0.536041	0.577769	0	646	1.46	-1.56	-0.91	0	1	1	1	1	82.4366	63.644	12.4078	8.9789	26	26	26	26	51.6154	62.3077	68.6538	49.7692	26	3.09524
chr1	24544015	24544185	170	170	0	0	0.54954	0	0	0	0	0	0	0	1	0	1	89.0493	93.4398	54.1716	33.5392	6	6	6	6	59	48.5	50	39.6667	6	3.52941
chr1	24570099	24570461	362	0	0	0	0	0	362	0	0	2.56	0	0	0	0	1	97.8261	97.5356	77.7083	12.5483	2	2	2	2	24	59.5	46.5	39.5	2	0.552486
chr1	24644776	24645633	857	763	0	0	0.596368	0	767	0	0	1.71	1.38	2	1	1	2	98.2953	94.0615	66.7601	37.7751	8	8	8	8	21.5	41	37	25.75	8	0.933489
chr1	24646492	24646687	195	0	0	0	0	0	195	0	0	2.6	0	0	0	0	1	96.789	95.7666	84.3023	62.8861	6	6	6	6	57.3333	56.5	55	42.1667	6	3.07692
chr1	24647226	24647638	412	0	0	0	0	0	412	0	0	3.8	2.3	0	0	0	1	93.183	93.5047	90.6217	53.2529	6	6	6	6	39.3333	49.1667	52.6667	40.8333	6	1.45631
chr1	24668603	24669498	895	610	0	0.609886	0	0	751	0	1.42	0	0	1	2	1	1	97.7844	96.0803	48.5612	62.0725	14	14	14	14	43.3571	48.1429	56	37.7857	14	1.56425
chr1	24745337	24745658	321	0	0	0	0	0	321	0	2.78	0	-2.74	0	0	1	0	100	95.1887	42.3631	83.8333	3	3	3	3	21	30.6667	41	25	3	0.934579
chr1	24746725	24747430	705	0	0	0	0	0	705	0	-2.61	-2.59	0	1	2	0	0	73.7886	50.1507	48.6385	67.0919	11	11	11	11	23.3636	35.9091	42.5455	30.1818	11	1.56028
chr1	24747631	24748159	528	0	0	0	0	0	528	0	-1.26	0	0	2	1	1	1	0.431753	0.927125	0.866776	0.768588	28	28	28	28	35.6786	39.8929	51.1786	28.2857	28	5.30303
chr1	24775696	24776454	758	194	0	0	0.567163	0	758	0	0	4.67	3.28	0	0	1	1	89.592	96.1279	82.8157	48.5506	17	17	17	17	38.5882	53	65.6471	49.2353	17	2.24274
chr1	24777661	24778014	353	0	0	0	0	0	353	0	0	2.37	0	0	0	1	1	84.4071	71.4976	39.8294	25.2118	3	3	3	3	36.3333	37	43	25.3333	3	0.849858
chr1	24804734	24805424	690	0	0	0	0	0	690	0	-2.18	0	0	1	1	1	1	1.03019	0.510084	0.744102	0.64274	34	34	34	34	59.2647	66.2059	70.2353	50.5588	34	4.92754
chr1	24808215	24808589	374	0	0	0	0	0	374	0	-3.66	-4.61	0	1	1	0	0	89.6857	62.0044	38.8495	49.3385	5	5	5	5	23.4	35.2	48	33.2	5	1.3369
chr1	24879838	24880051	213	213	0.618254	0	0	0	0	0	0	0	0	0	0	0	0	83.3333	19.1358	58.9506	58.9286	6	18	27	28	1	4.22222	2.7037	3.21429	19.75	9.2723
chr1	24929852	24930125	273	273	0	0	0.522277	0	0	0	0	0	0	0	0	0	0	0	100	90	5.55556	0	10	5	9	0	1	1.4	1.11111	6	2.1978
chr1	24954423	24954727	304	0	0	0	0	0	304	0	4.38	0	-4.06	0	0	1	0	100	100	10	35	1	2	2	2	2	3	11.5	3.5	1.75	0.575658
chr1	25078902	25079390	488	0	0	0	0	0	488	0	-2.15	-2.15	0	1	1	0	0	93.7016	92.3873	90.7552	90.7603	8	8	8	8	47.375	52.25	54.25	48	8	1.63934
chr1	25110447	25111036	589	0	0	0	0	0	589	0	1.21	0	-1.15	1	1	1	1	0.647059	0.544747	0.931483	0.510564	23	23	23	23	24.6522	38.2174	47.3478	34.4348	23	3.90492
chr1	25151267	25151511	244	0	0	0	0	0	244	0	3.7	0	-2.9	0	0	1	0	0	0	0	0	0	0	0	0	0	0	0	0	0	0
chr1	25157314	25158256	942	0	0	0	0	0	942	0	0	0	-1.4	1	1	2	2	97.1945	92.9033	53.2104	60.1974	21	21	21	21	32.9048	45.381	53.0952	37.6667	21	2.2293
chr1	25220306	25220604	298	0	0	0	0	0	298	0	-2.84	0	0	1	1	0	0	97.5125	92.6176	87.2527	93.4496	3	3	3	3	91.6667	88.3333	97.6667	71.6667	3	1.00671
chr1	25220723	25221075	352	0	0	0	0	0	352	0	-3.08	-2.6	0	1	1	0	1	86.4048	75.7416	20.8043	45.8538	2	2	2	2	65.5	56	77	43	2	0.568182
chr1	25240578	25241008	430	0	0	0	0	0	430	0	0	2.76	0	0	0	1	1	100	93.0274	56.4103	44.2763	3	3	3	3	10.3333	27	34.3333	20.3333	3	0.697674
chr1	25335092	25335528	436	0	0	0	0	0	436	1.79	-3.28	-2.94	0	1	1	0	0	79.6329	78.6621	78.8368	81.5253	6	6	6	6	50	45	50.5	43.6667	6	1.37615
chr1	25362657	25363497	840	0	0	0	0	0	840	0	3.86	0	-1.95	0	0	1	1	96.4286	91.2121	50.0806	67.4902	4	5	5	5	7.75	11.8	11.6	7.8	4.75	0.565476
chr1	25371242	25371429	187	0	0	0	0	0	187	0	-3.52	0	0	1	1	0	0	93.7729	68.2028	43.545	38.4656	2	2	2	2	17	40	49.5	31	2	1.06952
chr1	25379361	25379655	294	0	0	0	0	0	294	0	-1.37	-1.22	0	1	1	1	1	76.1905	63.6364	6.25	5.26316	1	1	1	1	21	22	32	19	1	0.340136
chr1	25439943	25440251	308	0	0	0	0	0	308	0	2.85	2.65	0	0	1	1	1	87.5	92.823	4.16667	9.54545	2	2	2	2	9	15	12	10.5	2	0.649351
chr1	25469040	25469646	606	402	0	0	0.591538	0	606	0	-2.52	0	1.52	1	1	1	1	96.4028	82.7376	51.0081	38.6158	7	7	7	7	31.4286	35.2857	37.5714	27	7	1.15512
chr1	25541614	25541855	241	0	0	0	0	0	241	0	-2.37	-3.15	0	1	1	0	0	93.6994	80.9822	81.4752	86.2471	3	3	3	3	31.3333	43.3333	43.6667	35	3	1.24481
chr1	25558628	25558891	263	0	0	0	0	0	263	0	0	2.77	0	0	0	0	1	83.3333	71.7949	74.8366	52.8571	3	3	3	3	6	14.6667	16.3333	14.6667	3	1.14068
chr1	25565008	25565398	390	0	0	0	0	0	390	0	-3.02	-2.24	0	1	1	0	0	92.1613	80.3419	64.623	76.6159	14	14	14	14	82.2857	74.7143	87.4286	65.3571	14	3.58974
chr1	25598185	25599146	961	0	0	0	0	0	961	0	0	-2.1	0	1	1	1	0	95.0407	91.2982	76.8653	87.6342	35	35	35	35	52.7429	52.8	59.4857	37.8857	35	3.64204
chr1	25600803	25601217	414	0	0	0	0	0	414	0	0	-1.93	0	1	1	0	0	0.287115	0.494725	3.66096	2.67424	17	17	17	17	50.4118	46.8235	57.2941	37.2941	17	4.10628
chr1	25639530	25640252	722	722	0	0.436515	0.421619	0	0	0	0	0	0	1	1	0	1	62.291	85.1489	40.9018	42.8295	37	37	37	37	42.8919	57.9189	80.7838	54.5405	37	5.12465
chr1	2564150	2564442	292	0	0	0	0	0	292	0	-1.42	0	0	1	1	1	1	0.347222	0.3003	0.968819	1.83113	9	9	9	9	28	33.1111	44.5556	24.3333	9	3.08219
chr1	25654125	25654409	284	0	0	0	0	0	284	0	0	-1.86	-2.21	1	1	1	1	79.3799	55.2091	14.7196	27.6811	5	5	5	5	36.8	49	46.2	31.6	5	1.76056
chr1	25654484	25655122	638	0	0	0	0	0	638	0	-2.82	-3.24	0	2	1	0	0	94.4208	80.0182	63.48	69.4336	7	7	7	7	29.2857	37.8571	50.2857	33.4286	7	1.09718
chr1	25662254	25663689	1435	1435	0	0.642225	0.681871	0	0	0	0	0	0	2	2	2	3	85.8822	71.7522	14.3888	15.4093	22	22	22	22	21.4545	35.5	44.0909	32.8182	22	1.5331
chr1	25665133	25665244	111	111	0	0.467785	0.469146	0	0	0	0	0	0	0	0	0	0	100	98.4615	92.2624	92.1944	5	5	5	5	1.6	9.4	17.8	11.6	5	4.5045
chr1	25665482	25665571	89	89	0	0	0.453051	0	0	0	0	0	0	0	0	0	0	97.1154	89.8529	76.4365	58.5263	4	4	4	4	19.25	30.75	38.25	20	4	4.49438
chr1	25673518	25673956	438	438	0	0	0.573997	0	0	0	0	0	0	2	1	0	1	93.8903	87.3035	60.1805	33.9527	7	7	7	7	36.4286	43.1429	51.4286	38	7	1.59817
chr1	25675180	25675501	321	0	0	0	0	0	321	0	-1.56	0	0	1	1	1	1	72.2222	37.2024	6.44841	2.43902	2	2	2	2	21	34.5	32.5	27.5	2	0.623053
chr1	25675762	25676211	449	449	0	0.612003	0.632619	0	0	0	0	0	0	2	2	1	1	98.8722	90.0966	29.8873	26.8423	7	7	7	7	21.7143	33.5714	29.1429	27.7143	7	1.55902
chr1	25678745	25678875	130	130	0	0.74306	0.607452	0	0	0	0	0	0	1	1	1	1	93.1818	74.375	0	14.8214	4	4	4	4	8.5	7	6	5.75	4	3.07692
chr1	25721879	25722211	332	332	0	0	0.584638	0	0	0	0	0	0	1	1	0	0	60.0694	84.3229	43.5842	40.0682	4	4	4	4	12.25	16.25	19.25	17.5	4	1.20482
chr1	25726275	25726557	282	0	0	0	0	0	282	0	-3.36	-3.24	0	1	1	0	0	89.6024	81.96	48.6186	26.3967	4	4	4	4	31	39.75	38.25	36.75	4	1.41844
chr1	25729898	25730146	248	0	0	0	0	0	248	0	0	-3.81	0	1	1	0	0	98.1024	97.0777	93.3607	85.9868	2	2	2	2	53	51.5	65.5	39	2	0.806452
chr1	25739843	25741260	1417	1417	0	0.647778	0.513903	0	262	0	2.84	0	-2.47	1	1	2	2	97.0484	94.5011	38.6812	56.0123	11	12	12	12	28	32.75	37.8333	27.8333	11.75	0.829217
chr1	25775452	25775548	96	96	0	0.407093	0	-0.390176	0	0	0	0	0	0	0	0	0	95.6522	98.8889	90.6667	99.0196	2	9	9	6	12	6.66667	8.22222	4.66667	6.5	6.77083
chr1	25775685	25775810	125	125	0	0.413033	0	-0.400751	0	0	0	0	0	0	0	0	0	86.9932	84.5742	46.6882	90.9567	8	8	8	8	38	48.625	55.25	42.75	8	6.4
chr1	2577577	2577717	140	140	0	0.444652	0	0	0	0	0	0	0	0	0	0	0	83.6905	96.4286	43.5714	56.4363	14	14	14	14	3.21429	5.07143	5.21429	6.78571	14	10
chr1	25818251	25818301	50	50	0.430332	0	0	0	0	0	0	0	0	0	0	0	0	91.6667	0	12.5	37.5	6	0	4	6	3	0	1.25	1.66667	4	8
chr1	25850517	25850718	201	0	0	0	0	0	201	0	0	-3.8	0	1	1	1	0	5.30058	2.3003	15.8732	7.85007	7	7	7	7	16.1429	26.8571	39.7143	24.7143	7	3.48259
chr1	25852253	25852502	249	249	0	-0.452967	-0.430534	0	0	0	0	0	0	0	0	0	0	65	9.09091	76.0606	62.3932	10	11	11	11	2.4	4.18182	7.45455	6	10.75	4.31727
chr1	25852724	25853547	823	464	0	-0.459377	-0.445197	0	576	0	-2.06	0	0	1	1	0	0	33.7023	15.1537	54.924	57.443	34	35	35	35	11.8824	19.5143	25.2857	18.4286	34.75	4.22236
chr1	25881735	25882493	758	0	0	0	0	0	758	0	-2.29	-1.55	0	1	1	0	2	1.91462	3.32494	8.97892	8.97742	34	34	34	34	22.4412	33.2059	38.2353	28.7941	34	4.48549
chr1	25912734	25912955	221	0	0	0	0	0	221	0	-2.69	0	0	1	1	0	0	0	0	0	0	0	0	0	0	0	0	0	0	0	0
chr1	25918911	25919049	138	138	0	0	0.495368	0	0	0	0	0	0	0	1	0	1	98.4872	96.8835	80.5653	45.9951	5	5	5	5	30.6	49.8	51	39.6	5	3.62319
chr1	25923665	25924220	555	0	0	0	0	0	555	0	-2.58	0	0	1	1	0	0	95.7624	80.3625	82.1218	79.1231	9	9	9	9	23.4444	34.6667	46.3333	28	9	1.62162
chr1	25928364	25928635	271	0	0	0	0	0	271	0	-2.32	-2.27	0	1	1	0	0	95.6314	84.6476	73.1842	84.7662	7	7	7	7	36.5714	40	41.5714	32	7	2.58303
chr1	26088241	26089034	793	0	0	0	0	0	793	0	-1.7	-1.39	0	1	1	1	1	1.07099	2.53657	0.750665	0.755063	32	32	32	32	31.5625	47.5938	54.6875	33.375	32	4.03531
chr1	26099693	26099962	269	0	0	0	0	0	269	0	0	-2.43	0	1	1	0	0	98.8084	95.6899	83.2337	90.2733	6	6	6	6	52.8333	62	67	52.3333	6	2.23048
chr1	26130297	26131262	965	0	0	0	0	0	965	0	-2.62	-1.81	0	1	1	0	0	0.472795	0.513819	0.99682	1.83511	31	31	31	31	42.2581	41.8387	54.5806	37.1613	31	3.21244
chr1	26140897	26141578	681	0	0	0	0	0	681	0	-2.97	-3.1	0	1	1	1	1	96.5598	85.0429	67.9533	71.7643	22	24	24	24	54.6364	52.875	60.0833	41.375	23.5	3.45081
chr1	26149099	26149655	556	556	0	0.498155	0	0	362	0	0	-2.33	0	1	1	0	0	93.6368	83.6977	41.3125	68.6072	15	15	15	15	20.8667	24.6667	38	26.7333	15	2.69784
chr1	26153056	26153435	379	379	0	0.439599	0	0	0	0	0	0	0	1	1	1	0	96.0325	92.4537	56.8004	83.118	7	7	7	7	28.2857	45.1429	52.7143	36.1429	7	1.84697
chr1	26161004	26161183	179	179	0	0.452721	0	0	0	0	0	0	0	1	1	0	0	97.7528	93.6163	49.9834	81.1104	6	6	6	6	35.6667	37.6667	46	24.8333	6	3.35196
chr1	26182433	26183216	783	475	0	0.588742	0	-0.44576	783	0	0	-2.24	0	2	1	1	1	97.1801	89.138	34.3416	70.748	20	20	20	20	43.3	50.25	66.05	38.9	20	2.55428
chr1	26187610	26188998	1388	0	0	0	0	0	1388	0	-1.86	-2.46	0	1	1	1	0	95.485	89.6759	74.244	82.1957	40	40	40	40	58.975	58.85	67.475	44.075	40	2.88184
chr1	26221559	26222559	1000	0	0	0	0	0	1000	0	0	-2.84	0	1	1	1	0	93.1287	87.9499	73.9023	90.641	39	39	39	39	65.7179	65.2564	66.6154	49.1282	39	3.9
chr1	26228878	26229193	315	0	0	0	0	0	315	0	0	-2.2	0	1	1	0	0	99.1379	95.8566	84.312	71.3011	4	4	4	4	24.75	30.5	33.75	30.5	4	1.26984
chr1	26242328	26242546	218	0	0	0	0	0	218	0	-4.79	-4.05	0	0	1	0	0	95.616	90.2094	68.7237	77.0261	7	7	7	7	32.2857	52	56.4286	55	7	3.21101
chr1	2625824	2626895	1071	0	0	0	0	0	1071	0	-2.98	-1.42	1.56	2	1	1	2	2.48825	3.33348	3.67505	3.7108	33	33	33	33	29.5152	47.0303	56.9091	42.4242	33	3.08123
chr1	2628438	2629908	1470	1470	0	0	0.460556	0	0	0	0	0	0	0	0	0	0	91.5746	92.3248	78.7162	44.739	7	8	8	8	11.4286	14.125	21.625	17.875	7.75	0.527211
chr1	26293922	26294463	541	0	0	0	0	0	541	0	0	-1.97	0	1	1	0	0	94.7997	94.0703	72.0753	88.7958	10	10	10	10	39.9	52.1	65.5	47	10	1.84843
chr1	26324126	26324374	248	248	0	0	0.508996	0	0	0	0	0	0	1	1	0	1	89.593	92.8795	80.5584	45.3073	4	4	4	4	46.5	46	56.5	39.25	4	1.6129
chr1	26327901	26328659	758	0	0	0	0	0	758	0	0	0	-2.15	1	1	1	0	98.1587	96.5058	62.0785	87.2271	12	12	12	12	55.5833	59.8333	64.0833	44.4167	12	1.58311
chr1	26331681	26332348	667	0	0	0	0	0	667	0	-1.72	-1.92	0	1	2	0	0	97.8726	88.2516	73.2079	86.0306	14	14	14	14	30.7857	34.1429	38.4286	28.6429	14	2.09895
chr1	26333514	26333868	354	354	0	0.552122	0	-0.595618	0	0	0	0	0	0	0	0	0	96.5	93.2246	30.6931	92.4444	5	5	5	5	9.2	18.8	18.8	16	5	1.41243
chr1	26334517	26334949	432	432	0	0.574202	0.624624	0	0	0	0	0	0	2	2	1	2	98.4349	94.1245	34.4285	32.0181	9	9	9	9	30	40	43.1111	23.5556	9	2.08333
chr1	26336545	26337195	650	345	0	0.637094	0	0	650	0	2.42	0	-1.79	1	1	1	1	96.5975	94.6458	28.2744	51.7468	6	6	6	6	44.6667	40.8333	49	37.1667	6	0.923077
chr1	26344260	26344807	547	354	0	0.507693	0	-0.488236	545	0	-1.58	-2.56	0	1	1	1	0	93.8904	88.1889	54.5329	87.3979	15	15	15	15	80.6	60.8667	68.2667	43.1333	15	2.74223
chr1	26345029	26345286	257	0	0	0	0	0	257	0	-2.53	-2.64	0	1	1	0	1	91.0252	75.4458	58.3696	45.3861	6	6	6	6	66.3333	55.6667	69.8333	39.8333	6	2.33463
chr1	26348848	26349271	423	0	0	0	0	0	423	0	-3.82	-4.18	0	1	1	1	0	86.3095	40.0309	14.7266	16.6667	4	4	4	4	15	24.75	27.5	18	4	0.945626
chr1	26356018	26356740	722	0	0	0	0	0	722	0	-2.72	-2.51	0	1	1	1	0	94.3394	87.0257	54.4277	70.5986	13	13	13	13	52	55.2308	60.4615	43.6923	13	1.80055
chr1	26359017	26360003	986	79	0	0	0.565155	0	986	0	-2.56	-2.31	0	1	1	2	1	95.9553	90.3062	66.2288	62.0066	21	21	21	21	71.7619	66.2857	77.8095	50.7619	21	2.12982
chr1	26380018	26380672	654	266	0	0	0.522488	0	654	0	0	1.92	2.52	1	1	1	1	96.8396	93.438	68.6637	50.7545	11	11	11	11	37.4545	46.7273	56.2727	42.1818	11	1.68196
chr1	26388720	26389356	636	0	0	0	0	0	636	0	-2	-2.02	0	1	1	0	0	97.5389	93.3677	76.8319	92.4636	9	9	9	9	63.5556	56.7778	80.8889	41	9	1.41509
chr1	26391699	26392043	344	0	0	0	0	0	344	0	2.62	0	-2.62	0	0	1	0	100	100	48.3333	80	2	2	2	2	3.5	3.5	8	5	2	0.581395
chr1	26395473	26395673	200	64	0	0	-0.421171	0	200	0	-4.49	0	3.36	1	1	0	1	62.0537	21.2103	59.6549	69.9461	13	13	13	13	28.0769	33.4615	36.0769	33.9231	13	6.5
chr1	26399231	26400777	1546	830	0	0	0.497818	0	1519	0	-2.08	-1.54	0	3	3	3	2	94.319	78.5833	43.8824	36.7252	32	32	32	32	44.6875	49.4688	46.1875	33.1562	32	2.06986
chr1	26404490	26405012	522	0	0	0	0	0	522	0	-2.13	0	0	1	1	0	0	94.9737	90.2271	86.6968	83.7301	5	5	5	5	58	54.6	63.4	39.4	5	0.957854
chr1	26409919	26410569	650	650	0	0.565838	0.637675	0	604	0	-2.87	0	2.57	1	1	1	1	94.5626	87.1843	39.4389	28.555	9	9	9	9	19.4444	28.6667	31.8889	25.8889	9	1.38462
chr1	26415018	26415757	739	632	0	0.572075	0.702726	0	658	0	1.75	2.43	0	0	0	1	1	96.0071	92.0727	37.5167	33.1712	12	12	12	12	30.3333	35.75	47.8333	32.4167	12	1.62382
chr1	26418508	26419149	641	407	0	0.712182	0.6042	0	542	0	0	0	1.31	1	1	1	1	96.4699	92.561	24.6788	37.9361	15	15	15	15	72.7333	63.8	61.0667	48.6	15	2.34009
chr1	26419408	26420120	712	712	0	0.515165	0	0	0	0	0	0	0	1	1	0	0	95.0218	91.9532	40.1198	79.8028	16	16	16	16	65.5	52.9375	51.9375	37.0625	16	2.24719
chr1	26426187	26426521	334	196	0	0	0.541332	0	334	0	-2.29	0	3.21	1	1	0	1	98.2143	70.3913	29.1285	10.7575	7	7	7	7	25.2857	43.5714	50.2857	38.2857	7	2.09581
chr1	26430828	26431844	1016	1016	0	0.570792	0	-0.549869	0	0	0	0	0	1	1	2	0	95.8746	94.7108	37.5749	80.0256	23	23	23	23	37.3043	42.8696	49.4348	37.1304	23	2.26378
chr1	26436443	26437503	1060	177	0	0.689415	0.670672	0	1060	0	-1.37	0	0	1	1	1	1	90.3313	78.9179	42.7884	56.0663	12	12	12	12	52.75	53.25	60.75	41.1667	12	1.13208
chr1	26439882	26440138	256	0	0	0	0	0	256	0	-1.98	-2.77	0	0	1	0	0	94.2857	91.6667	41.9355	60	1	1	1	1	35	60	62	45	1	0.390625
chr1	26447051	26447745	694	0	0	0	0	0	694	0	-1.73	-1.78	0	1	2	0	0	97.5714	95.1111	75.3122	67.4365	5	5	5	5	12	23.4	24.6	22.2	5	0.720461
chr1	264525	265102	577	0	0	0	0	0	577	0	-1.26	0	0	1	1	1	2	3.67011	0.911483	3.02186	2.33512	31	31	31	31	26.2258	41	42.9355	30.3871	31	5.37262
chr1	26457822	26458465	643	0	0	0	0	0	643	0	-2.42	-2.11	0	0	1	0	1	96.7188	91.1174	78.1805	81.2881	11	11	11	11	53.0909	56	52.2727	37.1818	11	1.71073
chr1	26461730	26462322	592	0	0	0	0	0	592	0	-3.97	-3.77	0	1	1	0	0	95.644	83.3166	67.4145	77.2244	11	11	11	11	56.5455	49.6364	50.9091	34.2727	11	1.85811
chr1	26465149	26465481	332	0	0	0	0	0	332	0	-3.57	-2.43	0	1	1	0	0	91.5212	77.1667	79.7538	82.6446	6	6	6	6	40.8333	37.8333	40.5	32	6	1.80723
chr1	26476254	26476480	226	0	0	0	0	0	226	0	-2.32	0	0	1	1	0	1	97.6375	83.9751	34.1022	30.7455	4	4	4	4	46.25	57.25	48.5	36	4	1.76991
chr1	26480348	26481495	1147	0	0	0	0	0	1147	0	-1.6	-3.06	-1.47	1	1	1	1	92.4412	69.3113	38.0143	29.4665	21	21	21	21	40.6667	38.2857	42.5714	30.5238	21	1.83086
chr1	26488794	26488961	167	167	0	0	0.608013	0	0	0	0	0	0	1	1	1	1	91.8679	92.3646	59.9837	31.2365	5	5	5	5	43.6	50.4	64.2	44.6	5	2.99401
chr1	26490985	26491402	417	0	0	0	0	0	417	0	-2.5	-2.24	0	1	1	0	0	89.1331	83.4835	82.1869	86.328	3	3	3	3	25.3333	34.6667	32	25.3333	3	0.719424
chr1	26498823	26499132	309	0	0	0	0	0	309	0	0	2.1	2.37	0	0	0	1	89.2857	100	92.4838	71.8982	2	2	2	2	14.5	36	46.5	32	2	0.647249
chr1	2649908	2649979	71	71	0	0	0.443185	0	0	0	0	0	0	1	1	0	1	97.7098	78.1336	79.009	74.6627	5	5	5	5	30.2	35.6	47.6	26.4	5	7.04225
chr1	26509316	26510157	841	0	0	0	0	0	841	0	-2.33	-2.16	0	1	1	1	1	93.7578	84.6531	68.3264	58.1472	5	5	5	5	27.4	36.2	49.8	33.2	5	0.59453
chr1	26513321	26513680	359	0	0	0	0	0	359	0	0	3.13	2.39	0	0	0	1	100	94.9206	84.0909	45.3657	3	4	4	4	3.66667	16.5	12.75	10	3.75	1.04457
chr1	26513909	26514596	687	0	0	0	0	0	687	0	-1.85	0	0	1	1	1	2	91.4796	90.3473	92.3961	90.6179	8	8	8	8	44.75	51.375	62.375	39.5	8	1.16448
chr1	26585911	26586047	136	0	0	0	0	0	136	0	0	-4.32	0	0	1	0	0	96.5235	90.4086	78.0835	72.8079	7	7	7	7	7.57143	10.7143	20	15.4286	7	5.14706
chr1	26625004	26625449	445	0	0	0	0	0	445	0	-2.89	0	0	1	2	0	0	73.3447	53.5665	65.5773	72.1698	14	14	14	14	23.8571	32.5	53.5	42.4286	14	3.14607
chr1	26750429	26751349	920	476	0	0.388587	0.450662	0	818	0	0	1.27	0	2	1	1	1	72.0866	84.3777	54.6756	50.1852	33	33	33	33	30.3939	43.5455	53.6667	40.2424	33	3.58696
chr1	26790305	26791008	703	0	0	0	0	0	703	0	-2.22	-2.53	0	1	1	1	1	91.8129	79.4444	50.6494	89.2857	2	2	2	2	23.5	29	35.5	21.5	2	0.284495
chr1	26857895	26858210	315	0	0	0	0	0	315	0	-2.35	0	0	1	1	0	0	89.7188	92.1815	81.6011	73.234	7	7	7	7	54.8571	65.4286	84.5714	63.7143	7	2.22222
chr1	26997152	26997939	787	0	0	0	0	0	787	0	0	1.88	2.34	0	1	0	1	97.7832	94.9704	79.4346	58.3504	10	10	10	10	30.8	42.1	47.8	36.7	10	1.27065
chr1	27000163	27000884	721	0	0	0	0	0	721	0	-1.85	0	0	1	1	0	0	96.5827	94.4528	91.2647	88.6312	16	16	16	16	59.125	64.4375	73.75	52.0625	16	2.21914
chr1	27065562	27065715	153	0	0	0	0	0	153	0	0	-3	0	1	1	0	0	95.0356	96.0234	85.1128	89.0879	5	5	5	5	52.6	44.6	62.8	41.2	5	3.26797
chr1	27114920	27115798	878	0	0	0	0	0	878	0	-0.86	0	0	1	1	1	1	0.986279	1.62019	2.44679	0	27	27	27	27	26.8148	33.4074	41.3333	27.5556	27	3.07517
chr1	2713583	2714394	811	0	0	0	0	0	811	0	-2.52	-1.76	0	1	1	0	0	94.6366	83.3684	85.2252	88.5943	10	10	10	10	37.7	35.3	41	28.8	10	1.23305
chr1	27162720	27163143	423	0	0	0	0	0	423	0	0	0	-2.85	0	0	1	0	89.2857	74.9206	73.9393	86.2832	4	4	4	4	8.75	16	21.75	17.25	4	0.945626
chr1	27169878	27170061	183	0	0	0	0	0	183	0	0	-3.44	0	0	1	0	0	0	0	0	0	0	0	0	0	0	0	0	0	0	0
chr1	27192260	27192511	251	251	0	0.489293	0	0	0	0	0	0	0	0	0	1	0	96.9056	92.4865	41.5099	84.1123	5	5	5	5	36	41.2	46.4	28	5	1.99203
chr1	27212069	27212783	714	0	0	0	0	0	714	0	0	-2.24	0	1	1	0	0	97.9602	91.0433	86.4469	93.3171	10	10	10	10	41.9	47.8	66.6	47.9	10	1.40056
chr1	27231583	27231752	169	0	0	0	0	0	169	0	-3.88	0	0	0	1	0	0	96.6667	94.2311	74.2565	75.5375	9	9	9	9	9.55556	21.5556	22.5556	17.6667	9	5.32544
chr1	2724712	2725290	578	0	0	0	0	0	578	0	-2.85	-2.36	0	1	1	0	0	95.9039	92.0771	83.3342	84.0594	11	11	11	11	30.8182	37.1818	51.4545	39.1818	11	1.90311
chr1	27264	28375	1111	0	0	0	0	0	1111	0	-1.68	0	1.67	2	2	1	1	8.05038	3.50956	2.96212	5.43285	38	38	38	38	48.3421	44.4211	52.8158	29.6579	38	3.42034
chr1	27336944	27337313	369	369	0	-0.426829	-0.500205	0	0	0	0	0	0	1	1	1	1	45.8505	30.8593	71.2026	79.9202	17	17	17	17	52.2353	68.9412	52.1765	36.8824	17	4.60705
chr1	27694656	27695413	757	0	0	0	0	0	757	0	-1.62	-1.24	0	1	1	1	1	8.18691	3.55343	11.7583	11.286	29	29	29	29	28.1379	37.069	48.3103	33.2069	29	3.83091
chr1	27744420	27744861	441	0	0	0	0	0	441	0	0	2.41	0	0	0	0	1	92.0498	92.3921	85.1194	56.9289	5	5	5	5	37.2	45.4	58.2	37	5	1.13379
chr1	27761268	27761733	465	332	0	0	0.467408	0	465	0	0	1.72	2.76	1	1	1	1	93.222	91.9666	57.0621	40.3026	16	16	16	16	49.9375	47.625	63.625	54.75	16	3.44086
chr1	2776844	2777495	651	0	0	0	0	0	651	0	0	-2.21	0	1	1	0	0	95.612	91.7906	90.5013	92.7365	21	21	21	21	39.381	43.4762	49.8095	36.7143	21	3.22581
chr1	27814651	27815899	1248	1069	0	0.654971	0	0	762	0	2.72	3.45	0	1	1	1	1	90.8333	91.7632	23.0687	36.586	5	7	7	6	7	11.2857	23.4286	19	6.25	0.500801
chr1	27823385	27824038	653	372	0	0.524801	0.69342	0	165	0	0	2.55	0	0	1	1	2	91.8152	93.4414	50.6749	29.6448	10	10	10	10	7.6	20.2	23.8	17.8	10	1.53139
chr1	27917700	27917981	281	0	0	0	0	0	281	0	2.49	0	0	0	0	1	0	93.3206	92.3203	62.1007	82.9762	5	5	5	5	15	26.8	28.2	27	5	1.77936
chr1	27919235	27919609	374	0	0	0	0	0	374	0	2.35	0	0	0	0	1	0	98.8095	87.5	61.4899	100	2	2	2	2	24.5	20.5	26.5	17.5	2	0.534759
chr1	27928243	27928842	599	0	0	0	0	0	599	0	-2.31	-1.81	0	1	1	1	1	95.7746	95.614	52.7576	75.8065	2	2	2	2	37	30.5	33	20.5	2	0.33389
chr1	27974180	27974638	458	0	0	0	0	0	458	0	-1.9	0	0	1	1	0	1	91.2744	88.3304	56.8252	36.1303	4	4	4	4	56.5	53.5	62.5	44.75	4	0.873362
chr1	27976672	27976811	139	0	0	0	0	0	139	0	-3.57	0	0	0	1	0	0	94.1176	100	90.2439	92.8571	1	1	1	1	17	46	41	28	1	0.719424
chr1	28028168	28028690	522	0	0	0	0	0	522	0	0	0	1.04	1	1	1	1	0.408304	1.35433	0.607777	0.463828	22	22	22	22	25.8636	49.8182	66.4091	53.1364	22	4.21456
chr1	28136707	28136966	259	0	0	0	0	0	259	0	0	2.57	3.5	0	0	0	1	95.2352	93.2436	78.1073	55.7687	7	7	7	7	50.8571	73.1429	92.7143	66.7143	7	2.7027
chr1	2815259	2815610	351	0	0	0	0	0	351	0	0	-2.68	0	1	1	0	0	94.6181	83.054	86.0393	87.4572	8	8	8	8	18	25.5	26.125	19.75	8	2.2792
chr1	2826729	2826905	176	0	0	0	0	0	176	0	0	0	2.96	0	0	0	1	85.8631	74.5956	73.1888	37.5996	4	4	4	4	16.75	19.75	30	25.25	4	2.27273
chr1	28269041	28269244	203	0	0	0	0	0	203	0	-2.38	-3.79	0	1	1	0	0	90.0077	85.5177	75.2511	75.2646	3	3	3	3	27.6667	37	36.3333	29	3	1.47783
chr1	28374134	28374513	379	0	0	0	0	0	379	0	-2.63	-2.23	0	2	1	0	0	6.24792	9.71758	14.2697	12.0003	22	22	22	22	8.59091	19.2273	24.1818	23.5909	22	5.80475
chr1	28406916	28407124	208	0	0	0	0	0	208	0	2.04	2.38	0	0	1	1	1	30.2593	27.5658	10.6275	9.84713	11	11	11	11	22.5455	43.2727	44.1818	32.0909	11	5.28846
chr1	28407435	28407538	103	103	0	0.372786	0	0	0	0	0	0	0	1	1	1	1	26.9405	37.2886	9.43393	12.782	10	10	10	10	27	23.5	44	25.8	10	9.70874
chr1	28407616	28408107	491	491	0	0.435606	0.431555	0	0	0	0	0	0	1	1	1	1	43.1925	58.472	8.94983	11.8314	29	29	29	29	20.7931	36.2414	35.8966	26.1034	29	5.90631
chr1	28416396	28416697	301	0	0	0	0	0	301	0	0	-2.49	0	1	1	1	0	92.8281	75.9595	75.8166	76.7805	5	5	5	5	79	81.8	89.2	64.2	5	1.66113
chr1	28423456	28423722	266	0	0	0	0	0	266	0	0	-2.82	0	1	1	0	0	100	66.6667	36.6667	22.5	2	2	2	2	10	16	20	11	2	0.75188
chr1	28431873	28432004	131	131	-0.455163	0	0	0	0	0	0	0	0	0	0	0	0	18.2103	64.0676	36.1727	39.9322	9	9	9	9	12.8889	12.4444	34.4444	30.6667	9	6.87023
chr1	28434546	28434903	357	241	0	0.529927	0	0	357	0	0	0	-2.03	1	1	1	0	96.7653	81.5117	32.5359	53.2509	7	7	7	7	23.2857	40.5714	49.2857	34	7	1.96078
chr1	28438675	28438903	228	0	0	0	0	0	228	0	2.91	0	-3.49	0	0	1	0	91.3043	96.4286	51.8519	76.1905	1	1	1	1	23	28	27	21	1	0.438596
chr1	28453638	28454660	1022	0	0	0	0	0	1022	0	1.42	1.57	0	1	1	1	1	75.8492	68.9824	31.5442	49.6667	5	5	5	5	16.8	20.2	30	19	5	0.489237
chr1	28567066	28567409	343	0	0	0	0	0	343	0	0	2.75	2.83	0	0	0	1	76.4232	81.2427	74.8475	68.1028	8	8	8	8	51.75	39.625	52	37.75	8	2.33236
chr1	28578487	28579297	810	0	0	0	0	0	810	0	0	3.31	1.79	1	1	2	1	96.9351	94.1256	75.5656	63.8337	6	6	6	6	46	52.5	66.1667	46.6667	6	0.740741
chr1	28579565	28579801	236	0	0	0	0	0	236	0	4.74	0	-2.38	0	0	1	0	92.3077	93.7304	47.4603	69.9643	2	2	2	2	12	25.5	40	33.5	2	0.847458
chr1	28585652	28586080	428	0	0	0	0	0	428	0	0	-2.15	0	1	1	0	0	91.3368	84.7016	88.7223	90.305	10	10	10	10	70.6	64.9	70	49.3	10	2.33645
chr1	2861132	2861646	514	0	0	0	0	0	514	0	-2.41	-1.76	0	1	1	1	1	3.64593	0.94004	2.24962	2.59725	26	27	27	26	35.6538	35.6296	37.3333	28	26.5	5.15564
chr1	28753614	28754080	466	278	0	0	0.622793	0.552419	466	0	0	4.19	2.8	0	0	0	1	97.0238	96.837	89.2916	33.4654	4	4	4	4	52.75	59	82.75	60.75	4	0.858369
chr1	2877185	2878868	1683	1683	0	0.634507	0.470554	0	0	0	0	0	0	2	2	2	2	91.1044	80.4043	21.9869	40.3881	14	14	14	14	32.4286	34.5714	47.5714	32.5	14	0.831848
chr1	28782240	28782689	449	0	0	0	0	0	449	0	0	0	2.17	1	1	0	1	93.3333	94.6429	70.2075	60.9375	2	2	2	2	19.5	32	45	40	2	0.445434
chr1	28794149	28794703	554	0	0	0	0	0	554	0	0	-2.51	0	1	1	0	0	93.9472	87.091	87.9794	84.8743	5	5	5	5	40.4	55.2	69	47.2	5	0.902527
chr1	2882766	2883109	343	343	0	0.475967	0	0	0	0	0	0	0	0	1	1	0	86.2205	89.9425	41.4789	78.6736	13	13	13	13	46.8462	42.9231	58.3846	33.7692	13	3.79009
chr1	28849391	28849919	528	0	0	0	0	0	528	0	-1.04	0	0	1	1	1	1	0.489933	1.91393	0.190391	1.60935	18	18	18	18	28.5	35.0556	50.4444	37.8333	18	3.40909
chr1	28856189	28856265	76	76	0	0.547406	0	0	0	0	0	0	0	0	0	0	0	50	69.6105	46.5801	52.2863	4	4	4	4	3.25	21.75	19.75	15.5	4	5.26316
chr1	2886022	2886352	330	0	0	0	0	0	330	0	-2.85	0	0	1	1	0	0	95.7269	86.3434	85.5002	92.2042	4	4	4	4	30.75	31	49.75	34.5	4	1.21212
chr1	28864184	28864440	256	0	0	0	0	0	256	0	-1.98	-2.3	0	1	1	0	0	0	0	0	0	0	0	0	0	0	0	0	0	0	0
chr1	28870852	28871501	649	0	0	0	0	0	649	0	0	2.09	0	0	0	1	1	94.5485	95.0911	67.6501	62.8716	7	7	7	7	17.8571	32	31.8571	22	7	1.07858
chr1	28873034	28873305	271	271	0	0	0.547771	0	0	0	0	0	0	0	0	1	1	98.9403	95.2621	54.3398	45.4405	7	7	7	7	19.4286	33	37.1429	26.2857	7	2.58303
chr1	28878297	28878770	473	473	0	0.612777	0.485608	0	0	0	0	0	0	1	1	1	1	97.27	97.312	33.9794	48.6624	12	12	12	12	36	40.1667	48.3333	37.0833	12	2.537
chr1	28893228	28894313	1085	1001	0	0.567644	0.621318	0	342	0	0	0	-2.01	0	1	2	2	87.1578	87.1843	36.7796	33.4507	15	15	15	15	21.8	39.0667	37.6	25.4667	15	1.38249
chr1	28903503	28904329	826	809	0	0.544001	0.681136	0	332	0	0	2.59	0	0	0	1	1	96.0539	88.4926	37.7345	47.8174	14	14	14	14	13.5	18.1429	19.7857	15.2857	14	1.69492
chr1	28904759	28905504	745	188	0	0	0.441799	0	745	0	-1.36	0	1.74	1	1	1	1	94.9307	93.6197	72.8922	51.2944	14	14	14	14	37.9286	48.9286	48.8571	26.4286	14	1.87919
chr1	2892225	2894221	1996	1834	0	0.473865	0.68971	0	618	0	0	1.43	2.23	1	1	1	1	89.4118	81.6148	53.4795	17.661	17	17	15	16	17.9412	26.2353	28.3333	19.8125	16.25	0.814128
chr1	28935705	28935829	124	124	0	0.509641	0	0	0	0	0	0	0	0	0	0	1	98.4416	90.1619	30.7587	53.1289	5	5	5	5	31.6	24	30.6	19.8	5	4.03226
chr1	2894453	2895108	655	0	0	0	0	0	655	0	-2.75	-1.79	0	1	1	0	1	84.6211	78.0243	53.0985	48.2805	26	26	26	26	48.9615	49	51.6154	39.1923	26	3.96947
chr1	28947953	28948609	656	0	0	0	0	0	656	0	0	1.73	0	0	1	1	1	94.3584	94.6786	64.3015	60.6672	16	16	16	16	33	55.5625	56.3125	45.9375	16	2.43902
chr1	2896574	2897200	626	581	0	0	0.814647	0.612047	463	0	0	3.06	4.05	0	0	0	1	86.5159	83.1657	64.8484	7.21661	9	9	9	9	26	33.7778	41.4444	22.4444	9	1.4377
chr1	28971502	28971912	410	0	0	0	0	0	410	0	-3.44	-2.31	0	1	1	0	0	95.7675	90.4635	89.2493	92.0441	14	14	14	14	50	33.9286	28	22	14	3.41463
chr1	28999113	28999414	301	0	0	0	0	0	301	0	0	2.32	2.16	0	0	0	1	97.8261	98.7179	79.6053	20.8333	2	2	2	2	24	20.5	21	19	2	0.664452
chr1	29008954	29009451	497	0	0	0	0	0	497	0	0	-2.46	0	1	1	0	0	92.4169	83.674	61.6512	76.8188	15	15	15	15	70.7333	58.0667	62.6667	42.1333	15	3.01811
chr1	2901022	2901570	548	370	0	0	0.532933	0	540	0	0	2.17	0	0	0	1	1	92.3995	93.6202	53.0689	45.2558	9	9	9	9	18.8889	33.1111	44.3333	25.4444	9	1.64234
chr1	29010913	29011319	406	0	0	0	0	0	406	0	-2.38	0	0	1	1	0	0	84.94	87.2375	61.4764	58.9399	9	9	9	9	47.3333	47.7778	59.1111	39.3333	9	2.21675
chr1	29027443	29027911	468	0	0	0	0	0	468	0	-2	0	0	1	1	0	0	0	2.77433	14.6675	26.2821	5	5	5	5	2.8	10.2	19.2	12.6	5	1.06838
chr1	29030628	29031132	504	0	0	0	0	0	504	0	0	-2.27	0	1	1	0	0	90.3592	79.4371	57.5095	76.0686	8	8	8	8	28	42.375	47.375	29.625	8	1.5873
chr1	29033805	29034070	265	133	0.596487	0	0	0	226	0	-3.41	-2.62	0	1	1	0	0	100	48.9286	55	43.3333	4	4	4	4	1.75	6.25	6.5	3.5	4	1.50943
chr1	29035235	29035810	575	0	0	0	0	0	575	0	-3.1	-4.26	0	1	1	0	0	86.8826	66.6596	59.7908	67.3201	21	21	21	21	73.5238	67.9524	62.0952	40.8571	21	3.65217
chr1	29043607	29044230	623	0	0	0	0	0	623	0	-2.84	-2.96	0	1	1	1	0	82.0026	52.9837	32.3552	38.6323	14	14	14	14	61.7857	62.5714	68.0714	39.4286	14	2.24719
chr1	29052612	29053007	395	0	0	0	0	0	395	0	0	-2.03	0	1	1	0	1	0.961538	0.574589	1.10863	1.06194	13	13	13	13	22.6923	36.2308	37	32.1538	13	3.29114
chr1	29053818	29054167	349	0	0	0	0	0	349	0	-4.4	-4	0	1	1	0	0	0.548045	1.12824	1.41569	0.420168	17	17	17	17	27.1765	35.3529	38.8235	30.0588	17	4.87106
chr1	29054312	29054913	601	0	0	0	0	0	601	0	-3.39	-1.95	0	1	1	0	0	1.15535	0.887155	0.821464	1.26325	40	40	40	40	66.875	58.425	72.4	41.475	40	6.65557
chr1	29061948	29062542	594	0	0	0	0	0	594	0	-2.49	-3.65	0	1	1	0	0	96.2921	70.4185	40.4855	36.9787	6	6	6	6	37.8333	50.8333	45.1667	31.6667	6	1.0101
chr1	29076632	29077448	816	0	0	0	0	0	816	0	0	0	2.56	1	1	0	1	95.4632	92.2642	80.9968	64.5593	16	16	17	17	38.1875	34.875	47.0588	30.2353	16.5	2.02206
chr1	2907846	2908424	578	531	0	0	0.682825	0	569	0	0	2.11	1.6	1	1	1	1	92.1546	88.3027	43.3231	22.3165	8	8	8	8	9.875	25.875	31	22.625	8	1.38408
chr1	29082186	29082549	363	0	0	0	0	0	363	0	-2.31	-2.31	0	1	1	1	0	85.0765	77.1715	37.3685	43.4238	8	8	8	8	26	31.125	36	29.125	8	2.20386
chr1	29089958	29090380	422	0	0	0	0	0	422	0	-4.02	-1.99	0	1	1	0	0	90.3671	79.0847	59.5483	62.1921	8	8	8	8	37.625	38.75	46.125	31	8	1.89573
chr1	29111424	29112286	862	0	0	0	0	0	862	0	0	-1.78	0	1	1	0	1	96.3222	95.7351	87.2488	91.9692	15	15	15	15	41.8667	48.7333	57.4	37.4	15	1.74014
chr1	29112364	29112566	202	0	0	0	0	0	202	0	-2.67	-4.15	0	1	1	0	0	0	0	0	0	0	0	0	0	0	0	0	0	0	0
chr1	29122793	29123350	557	0	0	0	0	0	557	0	-2.48	-2.13	0	1	1	0	0	97.1279	93.2112	85.7107	89.0947	12	12	12	12	31.5833	45.25	50.8333	40.4167	12	2.1544
chr1	2912364	2912804	440	119	0	0.49396	0.523421	0	425	0	-1.91	0	0	1	1	0	1	90.3504	78.0475	38.0992	33.4225	12	12	12	12	34.1667	41.1667	55.6667	32.9167	12	2.72727
chr1	2914177	2914292	115	115	0	0	0.748877	0.538291	0	0	0	0	0	0	0	1	1	89.6429	86.5801	63.6027	8.92908	5	5	5	5	16	37.8	43.4	28	5	4.34783
chr1	29155341	29155744	403	403	0	0.542303	0	0	0	0	0	0	0	0	1	1	0	90.9722	94.8489	37.2946	64.3151	6	6	6	6	9.66667	21.1667	32.6667	24.8333	6	1.48883
chr1	2916080	2916766	686	584	0	0.485709	0.524545	0	616	0	-1.96	-2.55	0	1	1	1	1	90.2179	76.101	36.3153	30.2629	18	18	18	18	46.9444	40.5	43.7778	31.1667	18	2.62391
chr1	29237989	29238895	906	906	0	-0.576021	-0.562091	0	0	0	0	0	0	1	1	0	0	57.3908	25.3275	81.5774	79.2475	21	21	21	21	23.8095	29	34.4286	25.2381	21	2.31788
chr1	29281877	29282245	368	260	0	0.544876	0	0	368	0	3.72	0	-3.58	0	0	1	1	96.0288	92.2487	38.1647	63.8476	7	7	7	7	27.5714	32.2857	37.5714	29.8571	7	1.90217
chr1	29299160	29299791	631	297	0	0	0.622885	0.559601	631	0	0	3.19	3.04	0	0	0	1	96.0004	94.4079	85.1924	37.0752	8	8	8	8	46.625	48.125	61.25	38.375	8	1.26783
chr1	29354616	29354763	147	0	0	0	0	0	147	0	3.43	0	0	0	0	1	0	100	100	40	100	1	1	1	1	1	3	10	4	1	0.680272
chr1	29358581	29358749	168	168	0	0.54067	0	0	0	0	0	0	0	0	0	0	0	97.4342	95.7222	37.3754	81.8862	4	4	4	4	24	34	45.75	37	4	2.38095
chr1	29362572	29363207	635	435	0	0.534853	0	0	635	0	2.69	0	-2.23	0	1	1	1	97.3264	89.0438	35.1461	55.5705	9	9	9	9	13.6667	40.5556	45.8889	31.3333	9	1.41732
chr1	29369953	29370081	128	128	0	-0.669404	0	0	0	0	0	0	0	0	0	0	0	55.5556	0	73.0159	79.7619	3	2	3	4	3	4	9.33333	7	3	2.34375
chr1	29387547	29387961	414	361	0	0.540595	0	0	357	0	0	-2.38	0	0	1	1	0	88.3099	83.3412	37.1105	78.3097	6	6	6	6	18.5	36.3333	38.1667	33.8333	6	1.44928
chr1	29394839	29395112	273	0	0	0	0	0	273	0	3.35	0	0	0	0	1	1	96.0069	93.8997	50.8712	76.3635	7	7	7	7	19.5714	38.2857	46.1429	28.1429	7	2.5641
chr1	2941820	2942226	406	0	0	0	0	0	406	0	-3.73	-1.95	0	1	1	0	1	25.8874	5.77794	9.72334	12.4095	16	16	16	16	51.875	62	65.0625	46.3125	16	3.94089
chr1	29436265	29436397	132	132	0	0	0.490242	0	0	0	0	0	0	0	0	0	0	76.9231	95	75.2674	25.8413	5	5	5	5	6	13.2	21.4	12	5	3.78788
chr1	29443840	29444126	286	286	0	0	0.56026	0	0	0	0	0	0	0	1	0	1	85.4858	76.6847	68.5918	39.887	5	5	5	5	19.6	30.4	39.2	29.6	5	1.74825
chr1	29475371	29475939	568	283	0	0	0.711283	0.658654	568	0	0	3.2	3.11	0	0	0	1	95.8373	94.7281	90.5197	44.8187	7	7	7	7	30	37.8571	35.8571	26.4286	7	1.23239
chr1	29542842	29543238	396	396	0	0.491928	0	0	0	0	0	0	0	1	0	1	1	96.1375	97.7074	40.3584	77.2566	8	8	8	8	31	47.75	55.5	33	8	2.0202
chr1	29545905	29546146	241	241	0	0.600482	0	0	0	0	0	0	0	1	1	1	1	78.1481	75.942	34.4001	49.2231	6	6	6	6	5.83333	18.5	34.1667	14.6667	6	2.48963
chr1	29550671	29551015	344	0	0	0	0	0	344	0	2.56	0	-2.46	0	0	1	0	63.4543	33.4483	32.1365	77.3976	4	4	4	4	20.75	26.25	40.5	25.75	4	1.16279
chr1	29556857	29557574	717	412	0	0	0.611621	0	717	0	4.45	2.64	-1.8	0	0	1	2	96.7803	92.5811	47.6129	29.571	8	8	8	8	10	16.875	25.625	22	8	1.11576
chr1	29560501	29560916	415	298	0	0.64296	0.559764	0	357	1.96	0	1.49	2.2	1	1	1	1	94.903	67.1053	4.88325	18.1632	4	4	4	4	26.75	34.25	27.5	27.75	4	0.963855
chr1	29564865	29565203	338	0	0	0	0	0	338	0	2.14	0	0	0	0	1	0	100	88.6364	53.1915	90	1	1	1	1	34	44	47	40	1	0.295858
chr1	29595326	29595711	385	231	0	0.666434	0	0	385	0	2.95	0	-2.18	0	0	1	0	92.5814	92.5291	24.1141	69.6036	8	8	8	8	32.5	35.375	42.25	29.875	8	2.07792
chr1	29652878	29653125	247	0	0	0	0	0	247	0	-3.89	-3.5	0	1	1	0	0	97.557	92.2168	77.7127	76.3333	6	6	6	6	79.6667	63.1667	71.6667	52	6	2.42915
chr1	29657568	29657819	251	251	0	0	0.506065	0	0	0	0	0	0	0	1	0	1	94.2264	79.723	73.9721	40.1105	6	6	6	6	41	38.3333	62.1667	39.1667	6	2.39044
chr1	29692802	29693501	699	690	0	0.699505	0.708727	0	692	0	0	1.55	0	0	1	1	1	90.3587	85.5768	25.7026	30.5014	13	13	13	13	32.5385	42.2308	51.3846	31.6923	13	1.8598
chr1	29770507	29770947	440	0	0	0	0	0	440	0	-2.36	-2.48	0	1	1	0	0	83.2942	70.644	35.8104	52.525	11	11	11	11	22.9091	32.9091	50.4545	32.1818	11	2.5
chr1	29778163	29778632	469	0	0	0	0	0	469	0	0	0	2.24	1	1	0	1	3.02757	1.7806	3.85289	1.34037	21	21	21	21	37.3333	41.5238	52.4762	36.0952	21	4.47761
chr1	29779191	29779489	298	0	0	0	0	0	298	0	-2.75	-2.75	0	1	1	0	0	88.013	90.8325	72.8474	75.4236	6	6	6	6	22.5	30.8333	37	26.5	6	2.01342
chr1	29794	29986	192	0	0	0	0	0	192	0	-4.86	-2.93	0	1	1	0	0	97.6982	96.1498	95.742	95.2054	11	11	11	11	38.8182	37.4545	35.4545	22.5455	11	5.72917
chr1	29808208	29808911	703	0	0	0	0	0	703	0	-2.74	-1.23	0	1	1	1	1	45.931	17.9379	45.5319	38.9491	21	21	21	21	57.2381	49.9048	54.7619	34.6667	21	2.9872
chr1	29811412	29811651	239	0	0	0	0	0	239	0	0	-4.17	0	1	1	0	0	92.6191	82.9223	75.7151	57.554	6	6	6	6	34.6667	58	63	47.5	6	2.51046
chr1	29818956	29819365	409	0	0	0	0	0	409	0	-2.4	0	0	1	1	0	0	91.817	81.1102	72.8788	58.8422	12	12	12	12	55.6667	50.5	57.5833	38.8333	12	2.93399
chr1	29819560	29819919	359	0	0	0	0	0	359	0	-2.84	-2.37	0	0	1	0	0	96.7933	92.4568	85.0228	89.0965	12	12	12	12	47.5833	65.8333	73.5	44.6667	12	3.34262
chr1	29822703	29823324	621	0	0	0	0	0	621	0	-2.71	0	0	1	1	0	1	94.8126	92.9874	79.7564	78.8069	10	10	10	10	49.7	52.4	62.3	44.4	10	1.61031
chr1	29823453	29824008	555	555	0	0	0.600977	0	467	0	0	0	2.25	1	1	0	1	86.0813	81.0049	68.099	31.9269	8	8	8	8	25.5	35.875	44.875	29.875	8	1.44144
chr1	29831532	29831830	298	0	0	0	0	0	298	0	-3.57	-2.83	0	1	1	0	0	96.1885	91.3891	65.977	56.9802	4	4	4	4	61.75	68.25	78.75	62.25	4	1.34228
chr1	29837249	29837796	547	494	0	0	0.820347	0.726925	444	0	0	3.48	3.54	0	0	0	1	86.1111	90.1257	85.0089	19.5628	8	8	8	8	17.625	32	29.375	24.25	8	1.46252
chr1	29859093	29859745	652	0	0	0	0	0	652	0	-2.38	-1.86	0	1	1	1	1	93.4641	86.1054	49.0223	50.2773	7	7	7	7	14.8571	19.8571	25.2857	20.1429	7	1.07362
chr1	29876201	29876883	682	682	0	0.465953	0.515296	0	0	0	0	0	0	1	1	1	1	89.1351	68.6023	22.8503	15.1427	19	19	19	19	33.8947	34.1579	34.4737	26.7368	19	2.78592
chr1	29877276	29877563	287	0	0	0	0	0	287	0	2.16	0	0	0	0	1	0	100	100	46.1538	59.4697	1	4	4	4	1	7.75	13	11.5	3.25	1.1324
chr1	29881049	29881234	185	0	0	0	0	0	185	0	0	-2.49	0	0	1	0	0	96.4009	91.473	83.1422	79.3413	7	7	7	7	44.7143	52.7143	55.5714	33.5714	7	3.78378
chr1	2989477	2990265	788	0	0	0	0	0	788	0	-1.74	0	0	1	1	1	1	5.26481	6.55191	6.6144	6.75794	31	32	32	31	40.871	43.6875	48.1875	34.2903	31.5	3.99746
chr1	29947613	29948045	432	0	0	0	0	0	432	0	2.97	0	-2.85	0	0	1	0	96.8421	94.9298	58.057	94.3647	4	4	4	4	26.75	39.5	47.5	37	4	0.925926
chr1	29958052	29958792	740	0	0	0	0	0	740	0	-1.56	0	0	1	2	1	1	5.91887	4.05541	4.50916	4.5137	20	25	25	24	32.1	49.16	59.28	41.5833	23.5	3.17568
chr1	29966931	29967410	479	178	0	0	0.405484	0	331	0	-2.39	0	2.76	1	1	0	1	61.067	67.6285	29.0264	25.6472	18	18	18	18	30.2222	37.3333	46.9444	34.8333	18	3.75783
chr1	29977697	29978034	337	0	0	0	0	0	337	0	-2.84	0	0	1	1	1	1	10.5209	11.7746	3.33027	3.24281	19	15	19	19	38.1579	15.6667	110.316	81.3158	18	5.34125
chr1	29995244	29995478	234	234	0	0	0	-0.650328	0	0	0	0	0	0	0	0	0	0	0	14.2857	100	0	0	7	11	0	0	1	1	4.5	1.92308
chr1	30024425	30024476	51	51	0	0.48043	0	0	0	0	0	0	0	0	0	0	0	0	0	20	5	2	0	5	5	1.5	0	3.8	3.6	3	5.88235
chr1	30048781	30048871	90	90	0	0.719108	0	-0.774235	0	0	0	0	0	0	0	0	0	66.6667	87.037	0	86.6667	1	9	8	9	3	2.88889	1.75	4.22222	6.75	7.5
chr1	30077937	30078035	98	98	0	0	0	0.735689	0	0	0	0	0	0	0	0	0	0	0	100	0	0	0	3	5	0	0	1	1	2	2.04082
chr1	30146077	30146569	492	492	0	0	0.49075	0	0	0	0	0	0	0	0	0	0	92.9843	92.2426	78.6056	58.5367	24	25	25	25	20.25	26.16	37.4	21.68	24.75	5.03049
chr1	30170160	30170837	677	677	0	-0.497005	0	0	0	0	0	0	0	0	0	0	0	50.4728	14.9233	65.667	56.3992	16	16	16	16	11.25	17.875	21	15.75	16	2.36337
chr1	30179789	30180065	276	276	0	0.496032	0	0	0	0	0	0	0	0	0	0	0	100	90.7938	43.2202	48.3744	6	6	6	6	14.3333	24.3333	25	18.6667	6	2.17391
chr1	30189441	30190063	622	622	0	0	0.716571	0	0	0	0	0	0	0	0	0	2	98.6724	92.4691	68.7967	13.5068	6	6	6	6	14.1667	19.5	26.6667	18.8333	6	0.96463
chr1	30195141	30195496	355	0	0	0	0	0	355	0	0	3.66	0	0	0	1	1	77.2727	86.6667	89.1304	47.2222	1	1	1	1	22	45	46	36	1	0.28169
chr1	30195586	30195796	210	0	0	0	0	0	210	0	0	3.8	0	0	0	0	1	0	0	0	0	0	0	0	0	0	0	0	0	0	0
chr1	30195899	30196302	403	0	0	0	0	0	403	0	0	3.33	2.68	0	0	0	1	100	93.7681	89.5161	20.1852	3	3	3	3	11	16	18	14.3333	3	0.744417
chr1	30210010	30210578	568	0	0	0	0	0	568	0	-1.89	-1.68	0	1	1	0	0	98.5075	94.2029	98.5507	100	1	1	1	1	67	69	69	47	1	0.176056
chr1	30212504	30213020	516	0	0	0	0	0	516	0	-1.94	0	0	1	1	0	0	88.9747	91.5569	72.236	39.7667	6	6	6	6	44.8333	48.1667	56.5	40.5	6	1.16279
chr1	30213840	30214268	428	422	0	0	0.721839	0.634567	348	0	0	3.54	3.2	0	0	0	1	85.307	86.1756	78.5541	20.3035	10	10	10	10	29.4	28.6	37	19.9	10	2.33645
chr1	30215113	30215486	373	0	0	0	0	0	373	0	0	0	1.97	1	1	1	1	1.3986	0.72281	0.443672	0.723292	13	13	13	13	28.2308	45.9231	56.7692	41.7692	13	3.48525
chr1	30216177	30216771	594	594	0	0	0.765122	0.568088	0	0	0	0	0	0	1	0	1	96.7569	92.7536	74.8738	15.1813	8	8	8	8	19.5	38.5	39.25	21.875	8	1.3468
chr1	30228912	30229159	247	247	0	0	0.518759	0	0	0	0	0	0	0	0	0	0	100	91.3811	86.0235	38.9034	4	4	4	4	8	30	33.25	23	4	1.61943
chr1	30258455	30258853	398	0	0	0	0	0	398	0	2.62	0	-2.21	0	0	1	1	96.5818	93.6187	70.7948	82.8538	5	5	5	5	14.8	22.4	33	26.8	5	1.25628
chr1	30277614	30277971	357	357	0	0.51728	0	0	0	0	0	0	0	0	0	1	0	94.7475	97.9178	53.4762	83.846	3	4	4	4	20	37	36	29.75	3.75	1.05042
chr1	30286525	30287040	515	0	0	0	0	0	515	0	0	0	2.64	0	0	0	1	95.3929	95.3393	81.2702	70.9262	5	5	5	5	23	30.6	35.4	31	5	0.970874
chr1	30290340	30290915	575	543	0	0.583696	0.474323	0	431	0	2.39	0	0	0	0	1	0	95.7094	93.6283	40.4531	44.2485	8	8	8	8	31.5	41.125	50.125	37.875	8	1.3913
chr1	30293180	30293515	335	0	0	0	0	0	335	0	-2.2	-2.15	0	1	1	0	0	93.4372	88.0077	80.7449	86.5657	2	2	2	2	30	34.5	58	33.5	2	0.597015
chr1	30370132	30370793	661	129	0	0.446675	0	0	661	0	2.67	0	-1.45	0	0	1	1	94.3512	92.6585	47.6241	64.034	13	13	13	13	11.1538	23	18.6154	17.9231	13	1.96672
chr1	30370960	30371334	374	0	0	0	0	0	374	0	0	2.33	0	0	0	1	1	89.3333	90.8571	67.2118	73.4603	5	5	5	5	3.4	18.8	22	16.6	5	1.3369
chr1	30386783	30387088	305	0	0	0	0	0	305	0	0	-2.82	0	0	1	0	0	94.9988	86.1895	68.9838	80.4709	6	6	6	6	50.5	64	75	59.3333	6	1.96721
chr1	30452421	30452750	329	329	0	0.714022	0	0	0	0	0	0	0	1	1	1	1	77.3381	74.5686	12.2246	36.4179	7	7	7	7	49.7143	59.2857	71	46.4286	7	2.12766
chr1	30458271	30458665	394	224	0	0.54367	0	0	394	0	3.59	0	-2.39	0	0	1	1	97.7992	94.9546	41.3184	85.0123	7	7	7	7	34.4286	46.7143	43.8571	35.5714	7	1.77665
chr1	30467167	30467734	567	217	0	0	0.571987	0	567	0	0	0	1.8	1	1	0	1	93.7209	93.0375	74.1003	36.8606	6	6	6	6	27.6667	23.5	43.3333	28.3333	6	1.0582
chr1	30472848	30473259	411	0	0	0	0	0	411	0	0	1.93	0	0	1	1	1	96.8052	91.9915	48.3727	47.0901	9	9	9	9	11.2222	18.6667	21.1111	16.8889	9	2.18978
chr1	30505718	30507120	1402	1402	0	0.604497	0.58333	0	691	0	3.22	1.53	-1.69	2	2	3	2	95.7981	90.7363	33.6725	49.5526	25	25	26	26	20.24	29.6	35.1154	24.3077	25.5	1.81883
chr1	30510834	30511163	329	267	0	0.70095	0	0	248	0	3.14	0	0	0	0	1	1	99.2593	97.7433	21.2308	62.3663	10	10	10	10	15.6	17.3	19.9	12.1	10	3.03951
chr1	30513962	30514379	417	417	0	0.592819	0.528499	0	0	0	0	0	0	0	0	0	1	76.6667	80.5615	33.1813	38.3516	6	7	7	7	9.33333	18.2857	19.8571	10.1429	6.75	1.61871
chr1	30534034	30534631	597	413	0	0	0.732239	0	597	0	0	4.77	2.79	0	0	0	1	94.6395	96.6104	68.6663	15.9285	5	5	5	5	42.4	47.2	58.2	51.6	5	0.837521
chr1	30537541	30537767	226	0	0	0	0	0	226	0	0	5.58	0	0	0	0	1	100	92.8571	93.75	20	1	1	1	1	9	14	32	15	1	0.442478
chr1	30548493	30549028	535	399	0	0.585199	0.55841	0	535	0	0	2.58	0	0	1	1	1	92.0042	90.9993	38.1848	37.2319	8	8	8	7	40.875	49.125	57.25	47	7.75	1.4486
chr1	30665274	30665564	290	0	0	0	0	0	290	0	-3.47	-3.37	0	1	1	0	0	87.2671	77.0236	65.8867	60.6744	5	5	5	5	21.2	33.4	37.2	25.6	5	1.72414
chr1	3068816	3069137	321	321	0	0	0.50082	0	0	0	0	0	0	0	0	0	1	97.4562	94.2847	90.6345	52.7403	7	7	7	7	26.7143	34	42	41.1429	7	2.18069
chr1	30727329	30727544	215	0	0	0	0	0	215	0	-2.94	-3.35	0	1	1	0	0	93.4783	79.3103	85.7143	64.2857	1	1	1	1	46	29	42	28	1	0.465116
chr1	30772289	30773061	772	0	0	0	0	0	772	0	-1.73	-1.47	0	1	1	1	1	1.00732	0.78226	0.593712	0.768215	39	39	39	39	37.0513	47.4103	52.7692	36.8462	39	5.05181
chr1	30783032	30783652	620	0	0	0	0	0	620	0	-1.15	0	0	2	2	1	2	1.30105	0.570831	0.669354	0.352676	27	27	27	27	20.1111	27.5556	28.1111	32.3704	27	4.35484
chr1	30798365	30799156	791	0	0	0	0	0	791	0	-2.07	-2.44	0	1	1	0	0	1.10735	0.660268	0.437379	1.61401	25	25	25	25	19.72	33.32	39.48	31.72	25	3.16056
chr1	30802522	30802718	196	0	0	0	0	0	196	0	-2.97	0	0	0	1	0	0	0	0	0	0	2	2	2	2	2.5	11	14.5	15	2	1.02041
chr1	30811746	30812273	527	0	0	0	0	0	527	0	-2.84	-2.79	0	1	1	0	0	94.6908	78.9203	79.8658	72.0631	5	5	5	5	34.6	45.6	53.8	31.2	5	0.948767
chr1	30815706	30816363	657	0	0	0	0	0	657	0	-2.63	-3.39	0	1	1	1	0	80.5796	76.4927	84.4809	84.7107	15	15	15	15	49.5333	42.6667	61.5333	42.2667	15	2.28311
chr1	30819469	30819863	394	0	0	0	0	0	394	0	-2.52	-2.45	0	1	1	0	0	64.1026	62.8571	58.7187	56.2345	3	3	3	3	22	37.6667	48	32.6667	3	0.761421
chr1	30835580	30835980	400	0	0	0	0	0	400	0	3.73	0	-2.63	0	0	1	0	100	50	37.5	87.5	1	1	1	2	2	2	8	2.5	1.25	0.3125
chr1	30836443	30837082	639	639	0	0.583891	0.623113	0	368	0	0	2.22	0	0	0	0	1	88.2557	87.7971	41.4068	32.1612	10	10	10	10	11.7	25.1	33.8	30.7	10	1.56495
chr1	30840293	30841049	756	0	0	0	0	0	756	0	0	1.6	0	1	1	2	1	0.641176	2.31365	2.2966	0.454195	20	20	20	20	28.3	31.55	34.7	28.1	20	2.6455
chr1	30841887	30842266	379	262	0	0.46741	0	0	373	0	3.98	3.58	0	0	0	1	1	88.9597	94.3956	52.522	61.8978	14	14	14	14	25.4286	30.2143	35.7857	26.5	14	3.69393
chr1	30843452	30843862	410	0	0	0	0	0	410	0	0	3.42	0	0	0	1	1	95.4545	100	18.1373	14.1447	1	2	2	2	22	19	37	23	1.75	0.426829
chr1	30844383	30844541	158	0	0	0	0	0	158	0	0	3.65	0	0	0	0	1	100	93.75	68.3333	12.2378	2	2	2	2	9.5	16.5	15.5	12	2	1.26582
chr1	30854965	30856322	1357	1192	0	0	0.701587	0	355	0	2.38	2.77	0	0	0	2	2	89.4949	92.0717	41.8174	25.9834	7	7	7	7	9.14286	15.7143	20.4286	14.1429	7	0.515844
chr1	30909450	30910029	579	0	0	0	0	0	579	0	2.25	0	0	0	0	1	1	97.2648	93.4578	48.4909	56.0225	12	13	13	13	28.1667	36.8462	35.8462	31.2308	12.75	2.20207
chr1	30910991	30911960	969	0	0	0	0	0	969	0	-2.2	-2.54	0	1	1	0	0	95.0759	85.8777	89.1058	93.7764	36	37	37	37	44.6389	40.3243	45.9459	37.8108	36.75	3.79257
chr1	30925233	30925586	353	0	0	0	0	0	353	0	-1.53	0	0	1	1	1	2	0.42735	1.36364	0.347222	0.42735	9	9	9	9	18	26.8889	34.8889	31.7778	9	2.54958
chr1	30928332	30928933	601	471	0	0.477098	0	-0.466232	599	0	2.77	0	-2.54	0	0	1	0	94.7762	94.7466	48.7641	92.8806	8	8	8	8	19.625	38	48.125	28.25	8	1.33111
chr1	30947256	30947694	438	0	0	0	0	0	438	0	3.62	0	0	0	0	1	0	93.6749	93.5315	45.1568	84.2045	4	4	4	4	11.75	20	20	12.75	4	0.913242
chr1	30949845	30949939	94	94	0	0	0.500621	0	0	0	0	0	0	0	0	0	0	100	88.75	62.9784	48.3654	3	4	4	4	3	9.75	24.75	9.25	3.75	3.98936
chr1	31060347	31061062	715	621	0	0.773082	0	-0.465579	633	0	2.54	0	0	1	1	1	1	90.7442	90.0127	26.3644	64.0176	14	14	14	14	23	33	45.2857	34.5	14	1.95804
chr1	3108274	3108821	547	0	0	0	0	0	547	0	-3.01	-2.37	0	1	1	0	0	84.4474	76.75	91.5916	78.7321	13	13	13	13	12.3077	21.5385	22.9231	18.3077	13	2.3766
chr1	31087755	31088186	431	0	0	0	0	0	431	0	0	2.28	0	0	0	1	1	0	0	0	0	1	1	1	1	4	13	28	13	1	0.232019
chr1	31104908	31105150	242	242	0	0.652771	0	0	0	0	0	0	0	1	1	1	1	93.3333	81.9156	14.4769	64.6458	5	5	5	5	10.6	19.4	21.2	17	5	2.06612
chr1	31113702	31113943	241	0	0	0	0	0	241	0	0	-2.52	0	1	1	0	0	99.1379	93.315	64.4051	92.1551	4	4	4	4	26	42.5	47.75	35.25	4	1.65975
chr1	31120085	31120538	453	453	0	0.613368	0	0	234	0	2.44	0	0	0	0	1	0	76.5778	70.6495	20.5001	54.9619	9	9	9	9	9.44444	21.2222	25.1111	17.3333	9	1.98675
chr1	31121751	31122003	252	0	0	0	0	0	252	0	0	0	-2.56	0	1	1	0	100	86.6667	9.58333	50	3	3	3	3	2.33333	10.3333	14	10.6667	3	1.19048
chr1	31147640	31148162	522	0	0	0	0	0	522	0	3.37	0	-2.24	0	0	1	0	90.5952	95.1701	56.9086	81.6813	7	7	7	7	9.85714	13.5714	20	16.8571	7	1.341
chr1	31163647	31164139	492	0	0	0	0	0	492	0	-2.33	-2.93	0	1	1	0	0	97.7679	87.3963	77.3466	70.5946	4	4	4	4	27.5	38.25	50.75	30.25	4	0.813008
chr1	31184912	31185263	351	0	0	0	0	0	351	0	3.15	0	-1.99	0	0	1	1	50	57.6241	9.52381	36.6667	2	3	3	3	16.5	30.3333	26.3333	17	2.75	0.783476
chr1	31210233	31210682	449	0	0	0	0	0	449	0	-1.88	-2.48	0	1	1	1	1	0.634706	0.425525	0.731021	0.994024	28	28	28	28	38.9286	52.6071	64.0357	46.3929	28	6.23608
chr1	31212389	31212757	368	0	0	0	0	0	368	2.6	-3.14	-3.82	0	0	1	0	0	84.5135	76.6041	54.3703	39.2036	9	9	9	9	34.7778	42.5556	54.2222	39	9	2.44565
chr1	31215350	31216123	773	484	0	0.728904	0	-0.527631	699	0	0	0	-2.62	0	1	1	0	96.8097	92.5059	24.3945	71.995	14	14	14	14	28.2143	36.9286	42.4286	31.5	14	1.81113
chr1	31219662	31219746	84	0	0	0	0	0	84	0	0	4.36	0	0	0	0	1	0	0	0	0	0	0	0	0	0	0	0	0	0	0
chr1	31224762	31224953	191	191	0	0.445286	0	0	0	0	0	0	0	0	1	1	0	100	95.0095	52.1416	88.9685	8	8	8	8	6.125	12.5	18.125	9.25	8	4.18848
chr1	31228092	31228474	382	0	0	0	0	0	382	0	-3.18	-2.93	0	1	1	0	0	97.2222	70.5327	35.997	55.2558	4	4	4	4	20.5	36	34.75	27.25	4	1.04712
chr1	31242886	31243177	291	0	0	0	0	0	291	0	-2.67	0	0	1	1	0	0	99.4318	77.7793	28.3207	23.2949	4	4	4	4	21.25	33.75	37.75	29.25	4	1.37457
chr1	31264379	31265040	661	0	0	0	0	0	661	0	-2.11	-2.02	0	1	1	1	1	95.6882	93.9839	73.2929	76.5474	9	9	9	9	62.5556	48.5556	63.2222	39.1111	9	1.36157
chr1	31268000	31268509	509	243	0	0	0.646727	0.564326	509	0	0	2.64	2.16	0	0	0	1	98.527	90.2506	84.7143	26.2256	6	6	6	6	17.8333	24.3333	39.6667	32.3333	6	1.17878
chr1	3127219	3127677	458	0	0	0	0	0	458	0	-2.42	0	0	1	1	0	0	93.8456	93.4046	74.1944	67.7774	13	13	13	13	20.6154	28.3846	31.5385	26.6923	13	2.83843
chr1	31304056	31304310	254	254	0	0.642906	0	0	0	0	0	0	0	1	1	0	0	76.3283	74.0867	21.674	54.1204	10	10	10	10	55.6	53.4	64	40.7	10	3.93701
chr1	31311830	31312556	726	0	0	0	0	0	726	0	-2.12	-2.19	0	1	2	1	1	92.0956	78.9579	50.7912	68.3625	6	6	6	6	20	26.3333	32.3333	24.5	6	0.826446
chr1	31364295	31364570	275	275	0	0.445774	0	0	0	0	0	0	0	0	0	1	0	99.0217	96.3527	45.1229	89.6961	7	7	7	7	33.8571	47.5714	55.5714	35.5714	7	2.54545
chr1	3141269	3142249	980	959	0	0	0.654373	0.559524	858	0	0	3.93	3.29	0	0	0	1	94.7068	95.1683	86.7368	36.2479	14	14	14	14	28.3571	41.8571	52.5714	32.8571	14	1.42857
chr1	3147141	3147684	543	0	0	0	0	0	543	0	-2.4	-2.32	0	1	1	0	1	90.8765	75.474	57.7187	49.3292	14	14	14	14	33.1429	48.2857	50	38.8571	14	2.57827
chr1	31480932	31481034	102	102	0.825998	0	-0.844253	0	0	0	0	0	0	0	0	0	0	100	0	42.8571	100	2	3	7	5	2	2.66667	2	2.2	4.25	4.16667
chr1	314836	315546	710	0	0	0	0	0	710	0	-2.78	-3	0	1	1	0	0	78.0942	63.719	42.5134	36.6696	22	23	23	23	73.6818	54.8696	54.5652	35.9565	22.75	3.20423
chr1	31642532	31642837	305	0	0	0	0	0	305	0	2.54	0	-3.4	0	0	1	0	97.0588	92.0588	55.9259	73.4737	2	2	2	2	18.5	13.5	21	22	2	0.655738
chr1	31656873	31657261	388	388	0	0.583889	0	0	0	0	0	0	0	1	1	1	0	73.2759	68.2393	22.2789	60.8036	4	4	4	4	20.5	34.75	41.75	33.75	4	1.03093
chr1	31684998	31685281	283	283	0	0	0.559093	0.519195	0	0	0	0	0	0	0	0	1	88.7532	91.704	87.8384	41.7819	8	8	8	9	20.375	25.375	34.5	22.4444	8.25	2.91519
chr1	31689010	31689763	753	753	0	0.502997	0.571349	0	0	0	0	0	0	1	1	2	1	89.3383	81.3997	35.3253	26.445	22	22	22	22	50.8636	54.3182	68.5	47.5	22	2.92165
chr1	31721228	31721866	638	0	0	0	0	0	638	0	2.65	0	-2.13	0	0	1	1	98.4967	97.4216	69.7771	92.0904	13	13	13	13	48.4615	58.3077	78.3846	51	13	2.03762
chr1	31733217	31733516	299	299	0	0	0.558298	0	0	0	0	0	0	0	0	0	0	95.8644	94.3305	85.0687	42.6952	7	7	7	7	26	40.5714	52.4286	34.2857	7	2.34114
chr1	3178114	3178580	466	351	0	0	0.556054	0	466	0	0	2.22	2.59	0	0	0	1	99.2908	97.6178	87.9539	48.7537	6	6	6	6	25.5	34.1667	50.3333	29.5	6	1.28755
chr1	31783107	31783240	133	133	0	0.460914	0	0	0	0	0	0	0	0	0	1	0	98.739	96.9779	48.5174	89.1234	10	10	10	10	26.9	28.9	36.9	27.1	10	7.5188
chr1	31789987	31790385	398	0	0	0	0	0	398	0	-1.9	0	0	1	1	0	1	1.30735	0.82396	0.964938	1.02645	19	19	19	19	20.7368	34.8421	41.2632	23.6842	19	4.77387
chr1	31820762	31821006	244	244	0	0.537858	0	0	0	0	0	0	0	0	0	1	1	95.655	97.6295	44.6106	90.1464	4	4	4	4	42.5	40.5	53.25	38	4	1.63934
chr1	31958959	31959324	365	0	0	0	0	0	365	0	0	0	-2.43	1	0	1	0	94.7389	92.078	68.656	91.7905	7	7	7	7	43.8571	49.1429	60.4286	45.5714	7	1.91781
chr1	32010322	32010897	575	261	0	0	0.599912	0.535255	575	0	0	2.1	1.71	1	0	0	1	81.0873	82.726	78.6925	37.2144	7	7	7	7	18	33.1429	39.2857	23.8571	7	1.21739
chr1	32033889	32035122	1233	0	0	0	0	0	1233	0	1.39	0	-1.51	2	2	1	3	78.2812	76.8509	56.234	71.8648	21	21	21	21	90.0952	105.143	133.238	94.1905	21	1.70316
chr1	32124709	32125676	967	0	0	0	0	0	967	0	0	0	2.42	1	2	0	1	90.1674	89.4642	80.1961	72.0989	16	16	16	16	26.6875	35.375	45.8125	32.3125	16	1.6546
chr1	32159493	32159798	305	0	0	0	0	0	305	0	0	2.69	0	0	0	0	1	50	50	41.6667	25	2	2	4	4	2	1.5	6.5	4	3	0.983607
chr1	32179624	32180119	495	0	0	0	0	0	495	0	0	3.88	3.6	0	0	0	1	33.3333	16.6667	25	8.33333	3	4	4	4	4	5.5	9.75	9.75	3.75	0.757576
chr1	32240137	32240377	240	0	0	0	0	0	240	0	-2.94	0	0	1	1	0	0	0	0	0	0	0	0	0	0	0	0	0	0	0	0
chr1	32248835	32249513	678	0	0	0	0	0	678	0	0	2.41	2.02	0	0	0	1	86.4286	97.4359	91.5215	11.8421	2	2	2	2	9.5	28	31	28.5	2	0.294985
chr1	3225082	3225576	494	0	0	0	0	0	494	0	-2.2	-2.37	0	1	1	0	0	95.1939	97.0046	95.5994	95.6279	23	23	23	23	49.5217	46.3478	54.2174	33.8696	23	4.65587
chr1	32318538	32318976	438	0	0	0	0	0	438	0	-3.43	-3	0	1	1	0	0	93.5899	90.3747	71.8644	81.7712	11	11	11	11	30.3636	41.8182	43.8182	27.3636	11	2.51142
chr1	32319994	32320427	433	0	0	0	0	0	433	0	0	-2.64	0	1	1	0	0	97.4915	94.0991	89.1489	85.0846	12	12	12	12	60.25	67.8333	70.0833	50.9167	12	2.77136
chr1	32332818	32332937	119	0	0	0	0	0	119	0	0	3.62	0	0	0	1	1	94.9875	100	96.2056	96.2963	2	2	2	2	20	33.5	40.5	26.5	2	1.68067
chr1	32336690	32337058	368	0	0	0	0	0	368	0	0	-3.17	0	1	1	1	0	91.3043	90.0054	54.7841	61.7351	3	3	3	3	29.3333	31.3333	40	31	3	0.815217
chr1	32350764	32351076	312	0	0	0	0	0	312	0	-2.38	-2.85	0	1	1	0	0	95.2642	95.0069	89.832	91.8715	7	7	7	7	45.7143	60.1429	78.4286	53.4286	7	2.24359
chr1	32441052	32441632	580	0	0	0	0	0	580	0	1.85	0	-1.85	1	1	1	1	71.6041	75.623	40.374	62.448	7	7	7	7	27.8571	38.8571	41.2857	30	7	1.2069
chr1	32457671	32458777	1106	474	0	0.483926	0	0	1106	0	2.03	0	0	0	0	2	1	89.9093	91.146	55.9524	81.2067	20	20	20	20	49.75	48.85	59	43.5	20	1.80832
chr1	32488443	32488920	477	477	0	0	0.625576	0	0	0	0	0	0	0	0	0	0	93.7814	92.6081	81.6368	44.8709	6	6	6	6	23.6667	34.1667	48.1667	22.6667	6	1.25786
chr1	32500842	32501391	549	179	0	0	0.505258	0	549	0	0	1.78	1.95	1	1	1	1	72.0398	73.636	49.2517	33.5662	8	8	8	8	27.625	34.125	45	34.375	8	1.45719
chr1	32529905	32530290	385	0	0	0	0	0	385	0	-2.88	-2.3	0	1	1	0	0	94.2984	78.1827	62.5941	41.3738	6	6	6	6	32.8333	30.5	39.3333	30	6	1.55844
chr1	32553299	32553735	436	411	0	0	0.653952	0.598287	403	0	0	0	2.32	0	0	0	1	82.1845	80.6855	75.5724	28.3025	13	13	13	13	44.3846	56	65	41.0769	13	2.98165
chr1	32561536	32561972	436	0	0	0	0	0	436	0	0	2.83	2.5	0	0	0	1	98.3333	96.3131	89.7013	47.5709	3	3	3	3	13.3333	21.3333	29.3333	19.6667	3	0.688073
chr1	325639	326104	465	0	0	0	0	0	465	0	-3.65	-4.61	0	1	1	0	0	87.9938	65.2786	46.391	38.5522	22	22	22	22	30.0455	27.1364	33.1818	23.3636	22	4.73118
chr1	32578275	32578748	473	0	0	0	0	0	473	0	2.68	0	-3.3	0	0	1	0	100	100	100	100	1	1	1	1	1	3	1	2	1	0.211416
chr1	32595744	32596191	447	0	0	0	0	0	447	0	0	-2.55	0	1	1	1	0	88.4036	82.0258	50.0064	38.1033	3	3	3	3	30.6667	43.3333	55.6667	39.6667	3	0.671141
chr1	32608815	32609316	501	0	0	0	0	0	501	0	2.76	0	-3.02	1	1	1	1	93.6769	93.3248	41.2331	68.4383	7	7	7	7	14.2857	18.8571	14.8571	13.8571	7	1.39721
chr1	32624424	32625002	578	0	0	0	0	0	578	0	-1.41	-1.64	0	1	1	1	1	82.9292	70.2054	40.6339	43.2399	10	10	10	10	34	32.2	35.8	28	10	1.7301
chr1	32628282	32628537	255	188	0	0.520378	0	0	172	0	0	-3.39	-3.64	0	0	1	0	96.5079	88.3936	35.6399	58.5623	7	7	7	7	6.71429	15.2857	24.4286	19.4286	7	2.7451
chr1	3264678	3264762	84	0	0	0	0	0	84	0	0	4.14	0	0	0	0	1	0	0	0	0	0	0	0	0	0	0	0	0	0	0
chr1	32651042	32651362	320	0	0	0	0	0	320	0	-2.22	-1.91	0	1	1	0	0	0.731692	0.844849	0.896393	1.52476	20	20	20	20	50.8	60.95	74.75	50.45	20	6.25
chr1	32676938	32677567	629	0	0	0	0	0	629	0	-2.45	0	0	1	1	0	0	89.3787	83.085	72.6626	82.3007	13	13	13	13	56.6154	62.6154	67.5385	52.1538	13	2.06677
chr1	32681963	32682484	521	221	0	0	0.570195	0	521	0	0	3.79	3.08	0	0	0	1	95.5455	94.3681	87.3878	35.5851	4	4	4	4	28	32.75	43.75	39.25	4	0.767754
chr1	32722163	32722601	438	380	0	0.488033	0	0	438	0	-3.87	0	0	1	1	0	0	91.0217	72.1252	20.5721	38.7381	9	9	9	9	33.6667	34.3333	43.4444	33.1111	9	2.05479
chr1	32771805	32772303	498	69	0	0	0.59099	0	498	0	0	0	-1.98	1	1	2	0	79.4118	64.3879	30.4009	15.317	5	5	5	5	20	38.4	38.2	21.2	5	1.00402
chr1	32808372	32808579	207	207	0	0	0.549566	0	0	0	0	0	0	0	0	0	0	98.2011	71.7127	61.0883	31.9623	3	4	4	4	38	38	44.25	30	3.75	1.81159
chr1	32817237	32817326	89	89	0	0.436081	0	0	0	0	0	0	0	0	0	0	0	92.8598	98.6842	71.4513	95.1042	4	4	4	4	21	21.75	29	19.25	4	4.49438
chr1	32819071	32819623	552	0	0	0	0	0	552	0	1.89	0	-2.88	1	1	1	1	97.9167	95.8647	70.6079	55.3922	2	3	2	3	28.5	30.3333	45	21.3333	2.5	0.452899
chr1	32823715	32823855	140	0	0	0	0	0	140	0	-2.07	-2.11	0	1	1	0	0	96.1632	95.7319	96.2603	91.9928	3	3	3	3	44.6667	56.3333	64	48.6667	3	2.14286
chr1	32826594	32826847	253	0	0	0	0	0	253	0	0	2.04	2.07	0	1	1	1	1.19048	0.804989	1.17146	0	7	7	7	7	19	34.8571	44	34.8571	7	2.7668
chr1	32925288	32925424	136	0	0	0	0	0	136	0	2.94	0	0	0	0	1	0	97.7778	97.0851	29.3294	95.8995	3	3	3	3	17	32	47.3333	36.3333	3	2.20588
chr1	32925678	32926268	590	282	0	0.626819	0	0	590	0	4	0	-2.92	0	0	1	1	98.0508	96.4937	38.4581	69.0384	8	8	8	8	34.625	45.5	57.25	38	8	1.35593
chr1	3299197	3299374	177	177	0	0.507122	0	-0.482352	0	0	0	0	0	0	0	0	0	98.3333	95.0672	43.1424	94.1617	6	6	6	6	9.33333	21.1667	32.1667	17.5	6	3.38983
chr1	33030383	33030565	182	0	0	0	0	0	182	0	0	3.52	0	0	0	0	1	100	100	88.2353	26.6667	1	1	1	1	6	16	17	15	1	0.549451
chr1	33080839	33081146	307	307	0	0	0.52046	0	0	0	0	0	0	0	0	0	1	73.5768	73.6826	65.4807	37.332	8	8	8	8	19.125	36	55.125	30.75	8	2.60586
chr1	33105437	33106117	680	0	0	0	0	0	680	0	2.17	0	-2.58	1	1	1	1	96.7724	92.3809	60.9893	79.4792	19	19	19	19	32.7895	30.6842	41.0526	32.9474	19	2.79412
chr1	33107107	33107333	226	0	0	0	0	0	226	0	0	0	-2.66	0	0	1	0	93.7352	93.3007	35.929	78.7616	3	3	3	3	29.6667	35	49.6667	30	3	1.32743
chr1	33143099	33143739	640	486	0	0.597845	0	-0.451349	507	0	1.95	0	-1.98	1	1	1	1	95.1753	94.8492	42.3058	80.6002	12	12	12	12	44.6667	48.3333	59.75	38.9167	12	1.875
chr1	33183541	33184023	482	482	0	0.472681	0	0	0	0	0	0	0	1	1	0	0	96.6007	94.3213	54.9284	79.2944	12	12	12	12	35.4167	43.5833	53.1667	39.0833	12	2.48963
chr1	33190055	33190494	439	0	0	0	0	0	439	0	-3.15	0	0	1	1	0	0	98.3366	95.1389	82.6059	83.8434	12	12	12	12	36.75	51.9167	68.4167	42.3333	12	2.73349
chr1	3322185	3322655	470	0	0	0	0	0	470	0	-2.58	-2.5	0	1	1	0	0	93.4252	85.7566	68.8684	68.7095	16	16	16	16	40.3125	45.5	60.9375	38	16	3.40426
chr1	3325164	3325469	305	0	0	0	0	0	305	0	3.15	0	-2.62	0	0	1	1	50	48.4848	12.2208	42.1429	8	8	8	8	8.625	17.375	28	16.125	8	2.62295
chr1	33532613	33532895	282	282	0	0.609983	0	0	0	0	0	0	0	0	0	1	1	98.3888	94.6823	29.7275	73.9206	6	6	6	6	50.3333	37.5	57	33.6667	6	2.12766
chr1	33579815	33580663	848	0	0	0	0	0	848	0	1.58	0	-2.53	0	2	1	0	87.963	85.4181	53.4924	61.1604	9	10	11	10	10.3333	20.4	26.1818	19.8	10	1.17925
chr1	33597049	33597188	139	139	0	0.431162	0	0	0	0	0	0	0	0	0	1	1	66.1489	63.9563	46.2152	50.3592	9	9	9	9	15.6667	32.7778	38.1111	30.8889	9	6.47482
chr1	33631827	33632295	468	0	0	0	0	0	468	0	-2.65	0	0	1	1	0	1	12.218	16.5946	21.2315	20.7669	15	15	15	15	27.5333	36	50.6	32.2	15	3.20513
chr1	33646978	33647459	481	171	0	0.585595	0	0	481	0	2.64	2.28	0	0	0	1	1	98.4375	93.2271	31.4815	44.9944	4	4	4	4	24.75	36.25	48.25	26.25	4	0.831601
chr1	336826	337279	453	0	0	0	0	0	453	0	0	0	2.3	1	1	0	1	96.6412	93.9265	80.7075	75.1947	19	19	19	19	25.3158	32.4737	39.6842	24.4737	19	4.19426
chr1	33685939	33686422	483	0	0	0	0	0	483	0	-3.13	-2.93	0	1	1	0	0	96.6488	87.5866	56.2347	76.287	11	11	11	11	73.8182	69.9091	70	55	11	2.27743
chr1	33721450	33721774	324	0	0	0	0	0	324	0	-2.67	-3.27	0	1	1	0	0	100	90.9091	100	100	1	1	1	1	4	11	9	14	1	0.308642
chr1	33733114	33733762	648	0	0	0	0	0	648	0	0	-2.12	0	1	1	1	0	96.2881	90.999	79.3568	92.617	15	15	15	15	34.6667	33.6	44.3333	29.2667	15	2.31481
chr1	33738713	33739100	387	0	0	0	0	0	387	0	-2.29	-2.65	0	1	1	0	0	95.4226	90.5317	86.4014	88.0739	5	5	5	5	60	57.4	68.2	42	5	1.29199
chr1	33760884	33761136	252	0	0	0	0	0	252	0	-2	0	0	1	1	0	0	95.1873	90.8672	90.3795	75.6595	3	3	3	3	76.6667	63.3333	91.3333	62.3333	3	1.19048
chr1	33770783	33771270	487	0	0	0	0	0	487	1.93	-3.79	-3.58	0	1	1	0	0	97.7838	89.7921	77.4789	53.4786	8	8	8	8	86.5	80.5	79.625	58.625	8	1.64271
chr1	33774135	33774732	597	0	0	0	0	0	597	0	-1.88	-2.07	0	1	1	1	1	95.8024	93.0556	82.8512	83.193	12	12	12	12	33.0833	41.5833	48.1667	32.9167	12	2.01005
chr1	33787878	33788662	784	0	0	0	0	0	784	0	-2.07	0	0	1	1	0	0	84.7195	82.6576	85.5672	81.5918	8	8	8	8	30.75	28.5	36.5	26.25	8	1.02041
chr1	33817006	33817635	629	0	0	0	0	0	629	0	0	-2.34	0	1	1	1	0	79.8671	69.2052	71.2963	77.0818	5	5	5	5	32	41.8	47	29.8	5	0.794913
chr1	33857334	33857845	511	0	0	0	0	0	511	0	0	-2.4	0	1	1	0	0	81.1614	79.2578	74.2554	76.4706	8	8	8	8	42.875	48.5	61.25	48.5	8	1.56556
chr1	339255	339619	364	0	0	0	0	0	364	0	-2.12	0	2.21	1	1	0	1	75.8082	72.3672	54.8601	28.8984	7	7	7	7	34.1429	36.7143	27.5714	20.5714	7	1.92308
chr1	33936254	33936757	503	455	0	0.537257	0	0	481	0	0	-3.51	0	1	1	0	1	86.5983	69.5112	24.7225	49.4677	11	12	12	12	22.4545	23.9167	32.0833	21.25	11.75	2.33598
chr1	33982105	33982567	462	462	0	-0.462059	-0.45171	0	0	0	0	0	0	0	0	0	0	69.5334	45.838	85.8236	87.262	19	19	18	21	28.4211	31.7895	32.6667	19.7143	19.25	4.16667
chr1	34045106	34045351	245	245	0	0.503824	0.642719	0	0	0	0	0	0	0	0	0	0	100	89.1429	20.8333	3.57143	2	5	3	4	2.5	3	4.33333	3.5	3.5	1.42857
chr1	342349	343347	998	0	0	0	0	0	998	0	-2.12	0	1.36	1	1	1	1	5.37702	6.15037	7.06958	6.46714	45	45	45	45	64.1333	62.8889	68.2222	45.9778	45	4.50902
chr1	34284051	34284163	112	112	0	0	-0.778723	0	0	0	0	0	0	0	0	0	0	0	0	12.5	95	1	5	1	5	2	1.6	8	1.6	3	2.67857
chr1	34327704	34328212	508	0	0	0	0	0	508	0	0	2.16	4.21	0	1	0	1	100	100	65.7143	22.9167	1	2	2	2	6	6	6	5.5	1.75	0.344488
chr1	34376201	34376770	569	463	0	0	0.715287	0.641846	569	0	0	6.65	4.91	0	0	1	1	97.2724	92.5847	81.5649	20.6522	5	5	5	5	20.6	32.8	31	21.6	5	0.878735
chr1	34476515	34476965	450	363	0	0	0.61323	0	432	0	0	0	2.86	0	1	0	1	95.2674	87.0498	43.0661	20.2942	10	10	10	10	12	18	25.7	16.5	10	2.22222
chr1	34478648	34479048	400	124	0	0	0.645965	0	400	0	0	4	2.76	0	0	0	1	86.4372	92.9545	86.7857	19.596	4	4	4	4	16.25	21.5	23	12.5	4	1
chr1	345966	346204	238	0	0	0	0	0	238	0	-2.6	-2.67	0	1	1	0	0	94.9287	84.2491	73.1293	53.125	2	2	2	2	44.5	36.5	35	20	2	0.840336
chr1	3464031	3464413	382	382	0.500862	0	0	0	0	0	0	0	0	0	0	0	0	55.7601	5.59665	24.1741	27.4268	18	19	19	19	14.6667	24.4737	32.9474	17.0526	18.75	4.90838
chr1	34678345	34678790	445	445	0	0.510706	0.584135	0	0	0	0	0	0	0	1	0	1	97.3977	89.6107	46.8833	32.6845	7	7	7	7	26.1429	42.7143	55	34.1429	7	1.57303
chr1	34684353	34684556	203	203	0	0.560368	0	-0.539403	0	0	0	0	0	0	0	0	0	98.1692	89.1102	38.9249	88.2166	8	8	8	8	23.875	36	32.75	28.375	8	3.94089
chr1	34747364	34748360	996	996	0	0.680315	0.747785	0	623	0	1.84	0	0	0	1	2	1	85.435	88.3194	28.4974	35.0405	10	11	10	11	15.8	20.1818	31.4	21.4545	10.5	1.05422
chr1	34758007	34758347	340	0	0	0	0	0	340	0	-2.41	-2.29	0	1	1	0	0	92.6508	80.569	52.1968	36.0247	4	4	4	4	19.5	33.5	36.25	31.25	4	1.17647
chr1	34764643	34764944	301	0	0	0	0	0	301	0	0	2.38	0	0	0	1	1	98.8636	98.4848	24.2733	5.43478	2	2	2	2	31	42	45	32.5	2	0.664452
chr1	34764978	34765327	349	349	0	0.742139	0.828136	0	0	0	0	0	0	0	0	0	1	96.5542	92.8084	19.1669	9.34343	7	7	7	7	18.8571	21.4286	22.5714	11.5714	7	2.00573
chr1	34770849	34771643	794	794	0	0.562434	0.491765	0	246	0	-1.85	-1.9	0	2	2	1	2	93.1453	80.4208	28.1272	37.9233	11	11	11	11	25.6364	32.4545	36.6364	28.5455	11	1.38539
chr1	34775872	34776236	364	364	0	0.587478	0.641001	0	0	0	0	0	0	1	1	1	1	97.114	85.9307	33.1752	27.6483	7	7	7	7	31.1429	30.7143	46.7143	24.7143	7	1.92308
chr1	34779361	34779853	492	228	0	0.643715	0.589246	0	492	0	1.36	0	0	1	1	1	1	89.6182	69.152	3.50519	8.48596	9	9	9	9	8.66667	22.6667	19.8889	15.8889	9	1.82927
chr1	34782453	34782967	514	514	0	0.551473	0.675366	0	0	0	0	0	0	1	1	1	1	96.2033	78.4739	29.0326	14.5599	11	11	11	11	37	44.7273	40.2727	35.8182	11	2.14008
chr1	34788955	34789747	792	524	0	0.461947	0.463613	0	786	1.21	0	0.9	0	1	1	1	1	87.8286	62.6085	16.2245	20.2951	23	23	23	23	42.0435	46.5652	54.6957	39.3478	23	2.90404
chr1	34795223	34795552	329	329	0	0	0.598561	0	0	0	0	0	0	1	1	0	1	83.7445	74.7159	56.1346	15.5947	6	6	6	6	31.3333	37.5	35	22.6667	6	1.82371
chr1	34797653	34798531	878	516	0	0.452062	0	0	516	0	-1.55	-2	0	1	1	1	1	96.2387	89.9849	53.8595	66.7852	20	20	20	20	52.4	57.75	60.95	42.4	20	2.2779
chr1	34799923	34800623	700	700	0	0.475466	0.53007	0	0	0	0	0	0	1	1	1	1	90.0458	85.3789	42.6447	36.2393	16	16	16	16	54.1875	48	58.8125	44.25	16	2.28571
chr1	34806613	34807178	565	565	0	0.536888	0	0	0	0	0	0	0	0	1	1	2	97.8282	95.123	39.8528	77.0879	8	8	8	8	37.5	50.5	57.5	39.125	8	1.41593
chr1	34810547	34810968	421	0	0	0	0	0	421	0	-2.2	-1.91	0	1	1	0	1	98.1882	93.207	77.2743	82.0079	5	5	5	5	41	50.4	69	45.6	5	1.18765
chr1	34814632	34815214	582	582	0	0.513311	0	0	0	0	0	0	0	0	1	1	1	98.2591	90.1576	36.9241	54.2674	12	12	12	12	41.25	52.3333	56.6667	38.8333	12	2.06186
chr1	34819699	34820156	457	433	0	0.531503	0.475711	0	307	0	0	2.47	0	0	0	1	1	86.0858	87.8887	39.6092	41.7217	11	11	11	11	29	46.9091	50	34.9091	11	2.407
chr1	34823298	34824362	1064	1064	0	0.545536	0.665725	0	1026	0	0	0	1.57	1	2	2	1	95.6031	91.1558	42.3055	27.2872	19	19	19	19	29.0526	46.6316	52.7895	35.8421	19	1.78571
chr1	34825901	34826675	774	774	0	0	0.554512	0	0	0	0	0	0	2	2	2	2	97.397	89.1705	48.1071	33.9665	8	8	8	8	14.625	21.5	23.875	22.25	8	1.03359
chr1	34841978	34842664	686	686	0	0.665712	0	-0.476678	0	0	0	0	0	1	1	1	1	85.7323	82.2168	26.4906	60.2563	17	17	17	17	50.2941	54.9412	53.4118	43.5294	17	2.47813
chr1	34855591	34855975	384	384	0	0.46963	0.488283	0	0	0	0	0	0	1	1	1	1	85.7182	63.9859	16.9698	14.6123	11	11	11	11	59.7273	62.4545	61.7273	45.7273	11	2.86458
chr1	34865414	34866178	764	626	0	0.605102	0	-0.519991	462	0	2.08	0	0	0	1	2	0	90.7526	89.9828	32.1865	82.7453	15	15	15	15	26.0667	26.2	29.1333	27.6667	15	1.96335
chr1	34888743	34889017	274	0	0	0	0	0	274	0	-2.75	0	0	1	1	0	1	38.9106	20.2618	48.5355	56.0577	4	4	4	4	79.5	57.25	48	52.5	4	1.45985
chr1	34897949	34898126	177	177	0	0.468444	0	-0.431432	0	0	0	0	0	0	0	0	0	96.6632	96.6157	46.6513	91.9068	7	7	7	7	53.1429	57.1429	62.7143	45.2857	7	3.9548
chr1	34899001	34899500	499	0	0	0	0	0	499	0	-3.07	-3.13	0	1	1	0	0	91.7702	85.643	78.1765	82.188	3	3	3	3	39	38.3333	36.3333	37.3333	3	0.601202
chr1	34899568	34899950	382	0	0	0	0	0	382	0	-2.86	-3.35	0	1	1	0	1	81.6614	33.6111	28.7037	8.68902	2	2	2	2	20	28	36	28.5	2	0.52356
chr1	34909042	34909457	415	0	0	0	0	0	415	0	0	-2	0	1	1	1	0	77.0233	72.186	67.1279	68.9859	11	11	11	11	27.6364	35.1818	44.3636	27.1818	11	2.6506
chr1	34911069	34911680	611	0	0	0	0	0	611	0	0	-2.1	0	1	1	1	0	98.5363	93.8005	79.3687	84.3623	5	5	5	5	78.2	74.8	85	53	5	0.818331
chr1	34916302	34916539	237	0	0	0	0	0	237	0	-2.26	-2.91	0	1	1	0	0	97.9167	78.2512	58.2092	80.4762	3	3	3	3	20	37	42.6667	26.6667	3	1.26582
chr1	34918595	34919005	410	0	0	0	0	0	410	0	-2.38	-2.07	0	0	1	0	0	96.3565	89.7188	40.3103	56.2064	6	6	6	6	37.5	52.1667	54.3333	39.8333	6	1.46341
chr1	34921841	34922052	211	0	0	0	0	0	211	0	-2.49	0	0	1	1	0	0	0	0	0	0	0	0	0	0	0	0	0	0	0	0
chr1	34922369	34922616	247	0	0	0	0	0	247	0	0	-1.92	0	1	1	1	1	92.1688	82.9256	76.7351	78.9187	4	4	4	4	46	35.25	40.25	22.25	4	1.61943
chr1	34939947	34940317	370	370	0	0.430917	0	0	0	0	0	0	0	0	0	0	0	90.2572	89.8098	57.4655	87.059	13	13	13	13	29.3077	48.2308	63.3846	44.0769	13	3.51351
chr1	34941971	34942131	160	0	0	0	0	0	160	0	0	-4.36	0	1	1	0	0	76.1905	73.3056	68.7742	69.5014	4	4	4	4	18.75	31	28.5	32.25	4	2.5
chr1	34944035	34944482	447	0	0	0	0	0	447	0	-2.58	0	0	1	1	0	0	100	84.3077	93.7845	93.4722	3	3	3	3	9	25.3333	24.6667	16	3	0.671141
chr1	34951609	34951831	222	222	0	0.475245	0	0	0	0	0	0	0	1	1	1	0	80.0265	76.2163	35.0798	70.8283	6	6	6	6	11.5	30	34.1667	28.3333	6	2.7027
chr1	34956066	34956197	131	131	0	0	0.660157	0.610525	0	0	0	0	0	0	0	0	0	72.9167	72.1217	70.3348	19.6014	4	4	4	4	11.25	20.25	28	20	4	3.05344
chr1	34965841	34966524	683	0	0	0	0	0	683	0	-3.69	-4.12	0	1	1	0	1	82.0247	52.4038	37.5523	28.9416	16	16	16	16	60.6875	55	61.5	44.5	16	2.34261
chr1	34970787	34971238	451	0	0	0	0	0	451	0	-3.59	-3.19	0	1	1	0	0	92.9023	73.0656	47.0898	54.9514	7	7	7	7	51.4286	56.2857	55.5714	48.5714	7	1.55211
chr1	34984505	34985093	588	488	0	0	0.652666	0.521261	588	0	0	1.44	2.88	1	1	1	1	93.6914	78.6741	60.5014	13.2329	11	11	11	11	44	39.5455	53.9091	40.9091	11	1.87075
chr1	34997815	34997992	177	0	0	0	0	0	177	0	-4.5	-4.5	0	1	1	0	0	88.1013	62.1622	31.25	28.1841	2	2	2	2	42	43	48	37	2	1.12994
chr1	34998102	34998362	260	0	0	0	0	0	260	0	-3.86	-3.98	0	1	1	0	0	98.4529	84.4501	69.2043	57.4863	5	5	5	5	59.8	66.4	68	50.2	5	1.92308
chr1	35000543	35001034	491	0	0	0	0	0	491	0	-4.24	-4.37	0	1	1	0	0	90.7136	59.5502	34.5582	29.6298	12	12	12	12	80.8333	61.3333	66.3333	45.8333	12	2.44399
chr1	35001114	35001302	188	0	0	0	0	0	188	0	-2.31	0	0	0	1	0	0	89.2161	90.3228	90.0407	88.7629	3	3	3	3	55.3333	48.3333	67.3333	45	3	1.59574
chr1	35013540	35013922	382	382	0	0	0.53088	0	0	0	0	0	0	0	0	0	1	93.5793	94.71	85.4693	43.2473	9	9	9	9	31.3333	41	44	31.5556	9	2.35602
chr1	35020361	35020824	463	0	0	0	0	0	463	0	-1.86	0	0	1	1	1	1	93.2816	82.957	45.1896	46.1677	8	8	8	8	45.75	42.375	59	45.125	8	1.72786
chr1	35024723	35025208	485	0	0	0	0	0	485	0	-4.18	-4.09	0	1	1	0	0	95.5234	85.3858	84.0828	86.5141	8	8	8	8	57.5	60.375	72	52.5	8	1.64948
chr1	35030150	35030687	537	0	0	0	0	0	537	0	0	-2.74	0	1	1	1	0	93.0234	83.2108	68.3962	70.292	8	8	8	8	43.125	53.875	56	34	8	1.48976
chr1	35042368	35042634	266	0	0	0	0	0	266	0	-3.56	0	0	1	1	0	0	96.1371	88.7132	78.5855	84.7067	9	9	9	9	54.3333	67	68.1111	44.2222	9	3.38346
chr1	35063158	35063346	188	0	0	0	0	0	188	0	-3.07	0	0	1	1	0	0	71.5176	67.6666	59.4533	63.5732	4	4	4	4	41	36.75	44	22.75	4	2.12766
chr1	35067160	35067655	495	0	0	0	0	0	495	0	-2.25	-2.76	0	1	1	0	0	94.7333	84.2906	86.3531	85.6517	7	7	7	7	51.8571	64.5714	71	41.5714	7	1.41414
chr1	35068836	35069348	512	0	0	0	0	0	512	0	-2.03	0	0	1	1	0	1	91.0879	82.3982	30.2553	28.9875	2	2	2	2	58	75	75.5	67	2	0.390625
chr1	35075560	35076175	615	0	0	0	0	0	615	0	-2.11	-1.91	0	1	1	0	0	89.7413	80.9375	83.5352	90.0577	11	11	11	11	36.0909	38.4545	47.3636	35.1818	11	1.78862
chr1	35077559	35078217	658	0	0	0	0	0	658	0	0	-3.2	0	1	1	0	0	90.3092	76.735	77.2585	85.2588	13	13	13	13	52.6923	46	54	41.3077	13	1.97568
chr1	35095971	35096797	826	0	0	0	0	0	826	0	-1.81	-2.26	0	1	1	0	0	91.3343	81.1101	85.424	92.2359	12	12	12	12	48.25	49.0833	59	38.4167	12	1.45278
chr1	35110238	35110922	684	329	0	0.525457	0.582797	0	541	0	0	2.1	0	0	1	1	1	98.1052	91.7087	57.034	42.7638	10	10	10	10	43.6	50.2	46.1	36.2	10	1.46199
chr1	35115505	35116011	506	0	0	0	0	0	506	0	-2.6	-2.35	0	1	1	0	0	66.0256	55.3045	56.2774	61.3248	3	3	3	3	23.6667	35.6667	41	27.6667	3	0.592885
chr1	35178099	35178849	750	232	0	0.591346	0.644094	0	750	1.23	0	1.35	0	2	1	1	1	87.5899	70.2827	16.5106	12.2113	9	9	9	9	48.2222	54.3333	52.4444	40.5556	9	1.2
chr1	35178989	35179184	195	0	0	0	0	0	195	0	2.75	2.83	0	0	0	1	1	100	92.8571	25	0	1	2	2	1	2	5.5	3	3	1.5	0.769231
chr1	35180715	35181047	332	0	0	0	0	0	332	0	5.2	4.56	0	0	0	1	1	100	93.5437	20.873	12.5084	3	3	3	3	13.6667	42.6667	48	36.6667	3	0.903614
chr1	35186805	35187500	695	695	0	0	0.632894	0	0	0	0	0	0	1	1	2	0	92.1989	91.0545	52.6883	26.9619	4	4	4	4	25.75	29.75	35.5	25.5	4	0.57554
chr1	35192535	35193071	536	0	0	0	0	0	536	0	0	3.01	1.99	0	0	0	1	81.3219	84.5007	65.4806	35.7339	6	7	7	7	31.1667	30.7143	30.4286	20.7143	6.75	1.25933
chr1	35201622	35202033	411	0	0	0	0	0	411	0	0	-2.8	0	1	1	1	0	92.3203	53.4722	16.3074	22.2897	4	4	4	4	26.25	29.5	36.75	25.75	4	0.973236
chr1	35206613	35207122	509	509	0	0.539597	0	0	0	0	0	0	0	0	1	1	1	92.7586	96.2314	42.3885	51.9882	6	6	6	6	15.1667	34.6667	33.1667	31	6	1.17878
chr1	35216575	35217006	431	431	0	-0.551943	-0.585693	0	0	0	0	0	0	0	1	0	0	46.4902	22.4025	63.1673	64.2854	12	12	12	12	27.3333	32.8333	40.25	33.9167	12	2.78422
chr1	35240274	35241076	802	0	0	0	0	0	802	0	0	1.29	0	1	1	1	1	0.648105	0.535787	0.621249	1.51886	23	23	23	23	46.6957	48.913	52.7826	38.1739	23	2.86783
chr1	35244026	35244460	434	434	0	0.545629	0.570658	0	0	0	0	0	0	1	1	0	1	95.6383	92.7661	43.8872	43.0831	11	11	11	11	28.7273	41.2727	62.2727	28.8182	11	2.53456
chr1	35265892	35266112	220	220	0	0	0.549431	0	0	0	0	0	0	0	0	1	1	100	94.8223	76.5122	28.9855	5	5	7	5	13	31.6	28.2857	25.4	5.5	2.5
chr1	35280510	35281231	721	0	0	0	0	0	721	0	0	-2	0	1	1	2	1	96.2632	90.4882	69.8027	85.2036	16	16	16	16	69.25	62.375	70.0625	46.6875	16	2.21914
chr1	35300554	35301136	582	582	0	0.551887	0	-0.52225	0	0	0	0	0	1	1	1	1	93.4313	91.3207	41.2086	89.0325	22	22	22	22	65.8182	61.2727	76.2727	55.7273	22	3.78007
chr1	35324325	35324781	456	0	0	0	0	0	456	0	-2.77	-3.1	0	1	1	0	0	92.6865	79.2172	42.6664	30.9221	6	6	6	6	48.5	50.3333	51	41.5	6	1.31579
chr1	35326619	35326945	326	0	0	0	0	0	326	0	0	3.6	2.44	0	0	0	1	100	100	57.1429	0	1	1	1	1	2	3	7	2	1	0.306748
chr1	35327305	35328002	697	697	0	0.535104	0.630145	0	0	0	0	0	0	1	1	1	1	91.9109	84.6417	34.936	22.8479	20	20	20	20	66	59.2	68.75	49.55	20	2.86944
chr1	35333182	35333601	419	0	0	0	0	0	419	0	0	0	2.31	1	1	0	1	95.2042	85.7802	59.5713	43.5749	14	14	14	14	43.5714	56.4286	59.0714	39.7857	14	3.34129
chr1	35338110	35338669	559	0	0	0	0	0	559	0	0	-2.08	0	1	1	0	0	94.6085	84.4273	71.2991	79.2376	11	11	11	11	55.6364	56.8182	71.7273	46.0909	11	1.9678
chr1	35343710	35344820	1110	1099	0	0.60643	0.61106	0	978	1.78	0	0	0	1	1	1	1	90.4432	78.7953	24.9173	27.22	42	42	42	42	42.5	46.3333	53.0714	34.8571	42	3.78378
chr1	35349987	35350281	294	0	0	0	0	0	294	0	0	3.13	0	0	0	0	1	78.0952	78.75	42.5798	40.9337	5	5	5	5	11.4	26.4	35.2	21.4	5	1.70068
chr1	35354445	35354559	114	114	0	0.43346	0	0	0	0	0	0	0	0	1	0	0	97.1344	97.558	65.1969	73.5165	7	7	7	7	10	22.1429	28.1429	13.5714	7	6.14035
chr1	35360677	35362052	1375	519	0	0.513742	0.679761	0	1375	0	0	0	1.75	2	1	2	2	97.4024	94.7798	66.1401	45.0206	39	39	39	39	64.6667	61.1795	61.0513	43.6667	39	2.83636
chr1	35381222	35381602	380	380	0	0	0.476324	0	0	0	0	0	0	0	0	0	1	97.8048	95.2597	85.7576	45.1721	12	12	12	12	33.3333	45.9167	50.9167	36.1667	12	3.15789
chr1	35383891	35384155	264	264	0	0	0.465691	0	0	0	0	0	0	1	1	1	0	96.8384	91.6176	46.2812	37.582	12	12	12	12	57.5833	57.5	57.6667	40.4167	12	4.54545
chr1	35388391	35389521	1130	824	0	0	0.70384	0.433041	1075	0	0	3	2.97	2	1	1	1	96.5246	93.1765	60.0914	36.7414	36	36	36	36	60.75	62.1111	65.4722	45.0833	36	3.18584
chr1	3538987	3539417	430	0	0	0	0	0	430	0	-2.26	-2.42	0	1	1	0	0	95.9617	89.4143	90.4559	91.0928	8	8	8	8	27	32	46	25.75	8	1.86047
chr1	35396155	35397672	1517	1517	0	0.555691	0.627057	0	868	0	0	1.79	2.68	1	1	1	1	93.8699	79.0619	39.3821	20.8728	49	49	49	49	42.7959	44.898	51.8163	41.6735	49	3.23006
chr1	35412647	35413187	540	540	0	0.59109	0.563233	0	0	0	0	0	0	1	1	1	1	96.1426	91.4919	28.8434	32.3991	11	11	11	11	50.3636	43.5455	53	37.3636	11	2.03704
chr1	35418358	35419617	1259	0	0	0	0	0	1259	0	-1.35	0	0	1	2	2	1	0.70177	0.438202	0.864156	0.727248	74	74	74	74	47.7973	56.2162	57.6757	41.8649	74	5.87768
chr1	35441206	35441681	475	0	0	0	0	0	475	0	-2.48	-2.36	0	1	1	0	0	95.9386	84.7951	77.3242	79.1509	13	13	13	13	26.2308	34.3077	36.3846	29.2308	13	2.73684
chr1	35460821	35461403	582	0	0	0	0	0	582	0	0	-4.35	0	1	1	0	0	91.1293	66.5517	47.8707	49.9052	14	14	14	14	70.5	68.5714	72.8571	52.5714	14	2.4055
chr1	35471601	35471912	311	0	0	0	0	0	311	0	3.98	0	-3.83	0	0	1	0	100	85.7143	25	88.2353	1	1	1	1	7	7	12	17	1	0.321543
chr1	35491884	35492402	518	338	0	0.624983	0.621951	0	518	0	2	0	-1.59	0	1	1	1	72.8021	71.793	16.8739	25.29	8	8	8	8	40.75	48.5	63.25	46.375	8	1.5444
chr1	35498598	35498941	343	196	0	0	0.521723	0	343	0	0	3.07	0	0	0	0	1	100	95.7778	90.2597	37.9475	5	5	5	5	10.2	16.4	20.6	14.8	5	1.45773
chr1	35501776	35502242	466	0	0	0	0	0	466	0	-3.14	-4.7	0	1	1	0	0	87.3413	71.7854	33.8953	53.1756	10	10	10	10	30.3	47.5	49.8	35.3	10	2.14592
chr1	35548934	35549479	545	0	0	0	0	0	545	0	-2.37	-2.95	0	1	1	1	0	88.5691	74.8328	59.3209	67.1066	22	22	22	22	70.9091	63.8636	66.9545	46.2727	22	4.0367
chr1	35609555	35609881	326	326	0	0.481356	0	0	0	0	0	0	0	0	1	1	0	97.8699	94.9421	46.9907	75.789	17	17	17	17	47.8824	44.7059	52.8824	36.8235	17	5.21472
chr1	35615010	35615592	582	0	0	0	0	0	582	0	-3.24	-3.6	0	1	1	0	0	90.9763	66.5838	59.6434	75.8857	20	20	20	20	42.8	43.8	54.45	35.55	20	3.43643
chr1	35616737	35616802	65	65	0	-0.589064	0	0	0	0	0	0	0	0	0	0	0	0	0	100	100	0	0	4	1	0	0	2	1	1.25	1.92308
chr1	356487	356832	345	0	0	0	0	0	345	0	-3.69	0	0	1	1	0	0	66.6667	65.2174	43.9394	47.2222	3	3	3	3	8.66667	13.6667	16.6667	9	3	0.869565
chr1	35650930	35651264	334	0	0	0	0	0	334	0	-2.59	-2.88	0	1	1	0	0	96.8279	83.5707	56.2124	54.0402	9	9	9	9	21.3333	27.4444	32.7778	21	9	2.69461
chr1	35675965	35676606	641	0	0	0	0	0	641	0	-2.54	-1.84	0	1	1	0	0	94.9688	82.6296	60.5353	50.7942	11	11	11	11	46.1818	51.4545	53.8182	52.0909	11	1.71607
chr1	35688770	35689288	518	0	0	0	0	0	518	0	-2.27	-2.31	0	1	1	0	0	0.830375	0.185767	0.697773	0.462589	32	32	32	32	58.25	57.5625	70.7812	46.4688	32	6.17761
chr1	357010	357325	315	0	0	0	0	0	315	0	-2.65	-2.34	0	1	1	0	0	94.1725	93.4856	92.2737	94.9758	11	11	11	11	8.72727	16	20	14.6364	11	3.49206
chr1	35713049	35713366	317	0	0	0	0	0	317	0	-2.92	0	0	1	1	0	0	1.40637	0.832414	1.59392	0.33094	13	13	13	13	32.6154	47.0769	64.9231	36.7692	13	4.10095
chr1	35739602	35739896	294	0	0	0	0	0	294	0	-3.85	-3.42	0	1	1	0	0	74.8876	58.6076	53.1733	51.8636	5	5	5	5	32.6	31.6	35.2	24	5	1.70068
chr1	35769168	35769781	613	0	0	0	0	0	613	0	-2.25	-2.25	0	1	1	0	0	96.3439	83.6772	85.9075	82.6724	16	16	16	16	56.375	55.5	67.875	41.3125	16	2.61011
chr1	35775137	35775727	590	0	0	0	0	0	590	0	-2.81	-2.48	0	1	1	0	0	96.5811	81.6503	64.1336	68.1223	18	18	18	18	67.3889	58.5	64.1111	50.0556	18	3.05085
chr1	35798424	35798831	407	0	0	0	0	0	407	0	0	-2.27	0	1	1	1	0	95.7447	74.9493	44.0131	85.7143	2	2	2	2	37	40	45	31.5	2	0.4914
chr1	35802177	35802517	340	0	0	0	0	0	340	0	-3.08	-2.12	0	1	1	0	0	93.6458	66.7604	58.3085	70.9947	6	6	6	6	58.8333	79.8333	88.6667	61.6667	6	1.76471
chr1	358370	359128	758	0	0	0	0	0	758	0	-1.2	0	0	1	2	1	1	1.15551	0.863347	0.568949	0.79301	25	25	25	25	57.24	57.96	61.64	47	25	3.29815
chr1	35918485	35919202	717	717	0	0	0.644012	0.528602	295	0	-2.43	0	0	1	1	0	1	95.728	91.4109	81.5899	32.2446	13	13	13	13	16.8462	32.6923	41.9231	27	13	1.81311
chr1	35933242	35934085	843	826	0	0	0.526065	0	766	0	-1.98	0	2.23	1	1	2	1	96.3187	89.5756	76.7797	41.1767	24	24	24	24	52.7083	52.8333	53.9167	39.7083	24	2.84698
chr1	35946010	35946588	578	464	0	0	0.49209	0	561	0	-1.96	0	2.26	1	1	0	1	97.7907	92.6266	80.3362	46.559	15	15	15	15	44	49.5333	58.5333	42.6	15	2.59516
chr1	35949442	35949697	255	0	0	0	0	0	255	0	-2.65	-2.65	0	0	1	0	0	93.0435	82.7745	86.5478	54.9424	3	3	3	3	32	31.6667	37	29	3	1.17647
chr1	35952346	35952632	286	0	0	0	0	0	286	2.63	-3.11	-2.77	0	0	1	0	0	60.6481	62.0821	62.2977	69.5	4	4	4	4	13.75	21.75	34.75	18.75	4	1.3986
chr1	35969110	35969638	528	0	0	0	0	0	528	0	-2.66	-1.8	0	0	1	0	0	87.9631	85.4144	84.272	80.7963	13	13	13	13	29.0769	38.5385	45.6923	39.9231	13	2.46212
chr1	35972457	35972725	268	0	0	0	0	0	268	0	-2.32	-3.5	0	1	1	0	0	71.1993	54.0275	43.4712	18.2302	4	4	4	4	27.75	32.75	42.5	34.75	4	1.49254
chr1	35980072	35980703	631	464	0	0	0.616993	0.576719	568	0	0	2.92	2.38	0	0	0	1	91.4977	90.7889	87.4417	43.7351	21	21	21	21	55.1429	62.2857	71	51.8095	21	3.32805
chr1	35984384	35984803	419	0	0	0	0	0	419	0	0	2.54	2.4	0	0	0	1	98.2906	82.7339	79.6436	50.6068	3	3	3	3	14.6667	22	26.6667	20.3333	3	0.71599
chr1	35992893	35993495	602	0	0	0	0	0	602	0	0	4.67	3.27	0	0	0	1	96.6667	92.8095	77.3059	10.2877	3	3	3	3	18.3333	31	43.6667	33.6667	3	0.498339
chr1	35998485	35998695	210	0	0	0	0	0	210	0	0	3.02	0	0	0	1	1	100	97.8261	91.3043	40	2	2	2	2	6.5	12.5	16.5	10	2	0.952381
chr1	36005312	36005799	487	325	0	0	0.675872	0	434	0	0	3.39	0	0	0	0	1	87.9339	82.1289	56.6244	22.9116	10	10	10	10	30	39.3	43.4	30.4	10	2.05339
chr1	36050073	36050465	392	0	0	0	0	0	392	0	-1.51	0	0	1	1	1	1	83.015	57.9727	30.7863	20.9371	9	9	9	9	28.3333	41.3333	42.7778	30.5556	9	2.29592
chr1	36053803	36054509	706	483	0	0.599079	0.730045	0	706	0	0	2.28	2.15	0	1	1	1	93.7437	89.8581	34.8115	14.1157	7	7	7	7	26.8571	36	38.4286	30.7143	7	0.991501
chr1	36069761	36070219	458	0	0	0	0	0	458	0	0	2.32	0	0	0	1	1	63.5173	70.1357	38.7942	20.1937	3	4	4	4	28	24.75	26.25	21.75	3.75	0.818777
chr1	36088697	36088844	147	147	0	0.466143	0	0	0	0	0	0	0	0	0	0	0	99.0183	98.9189	43.3316	63.1926	5	5	5	5	35.6	39.6	36.6	28.6	5	3.40136
chr1	36091702	36091954	252	0	0	0	0	0	252	0	2.56	2.44	0	0	0	1	1	100	94.2857	40.9091	75	1	1	1	1	27	35	44	40	1	0.396825
chr1	36092036	36092520	484	484	0	0.681203	0.599405	0	343	0	0	1.73	0	1	1	1	1	97.6815	89.4688	41.6172	42.552	5	5	5	5	56.2	60.8	74.8	58.2	5	1.03306
chr1	36106887	36107140	253	0	0	0	0	0	253	0	-2.91	-3.36	0	1	1	0	0	78.4615	74.1334	76.9928	80.0752	5	6	6	6	18.2	17.5	26.1667	21	5.75	2.27273
chr1	36107969	36108415	446	0	0	0	0	0	446	0	0	2.43	2.63	0	0	0	1	76.5977	73.514	56.7647	40.744	5	5	5	5	29.8	47.4	60.4	44	5	1.12108
chr1	36128194	36128604	410	0	0	0	0	0	410	0	2.25	0	-2.6	0	0	1	0	95.0682	93.1984	57.024	80.4317	6	6	6	6	43.5	46.1667	53.3333	37.1667	6	1.46341
chr1	3613669	3614070	401	0	0	0	0	0	401	0	-2.93	0	0	1	1	0	0	96.5032	85.0349	49.1346	62.0546	9	9	9	9	34.2222	30	43	28.8889	9	2.24439
chr1	36171069	36171697	628	0	0	0	0	0	628	0	-2.23	-1.95	0	1	1	1	0	95.4301	86.5691	58.9865	79.9817	14	15	15	15	40.6429	38.6	40.3333	28.9333	14.75	2.34873
chr1	36182856	36183457	601	0	0	0	0	0	601	2.42	0	0	0	0	1	0	1	96.4773	91.1713	66.5852	49.7196	4	4	4	4	18.25	35.25	41.25	31	4	0.665557
chr1	36187326	36187839	513	483	0	0	0.620828	0.525192	446	0	0	2.8	2.38	0	0	0	1	92.1241	90.3128	74.2893	26.5456	16	16	16	15	31.375	34.1875	40.5625	32.3333	15.75	3.07018
chr1	36203136	36203465	329	0	0	0	0	0	329	0	0	0	-2.63	0	0	1	0	96.8127	95.0569	58.2496	83.4199	10	10	10	10	22	33.4	42.4	25.6	10	3.03951
chr1	36227848	36228033	185	0	0	0	0	0	185	0	0	4.36	0	0	0	0	1	98.0883	97.3719	94.4869	67.6519	5	5	5	5	48	55	57.8	40.2	5	2.7027
chr1	36264706	36265059	353	353	0	0.570266	0	0	0	0	0	0	0	1	1	1	1	94.4368	85.6498	30.4154	45.5122	7	7	7	7	27.5714	40	41.1429	38.2857	7	1.983
chr1	3628768	3629226	458	0	0	0	0	0	458	0	-2.85	-2.54	0	1	1	0	0	73.2971	74.2446	73.7611	69.741	15	15	15	15	19.2	25.1333	31.6	24.6667	15	3.27511
chr1	36289167	36289456	289	289	0	0.570075	0	0	0	0	0	0	0	1	1	1	0	88.5068	78.5744	26.6728	50.0183	17	17	17	17	37	45.3529	68.3529	43.6471	17	5.88235
chr1	36337407	36337795	388	388	0	0.660302	0	0	0	0	0	0	0	0	1	1	1	95.6955	95.8219	34.4223	59.7517	12	12	12	12	17.75	23.0833	36.5	25.6667	12	3.09278
chr1	36394749	36395032	283	283	0	0	0.63699	0.625108	0	0	0	0	0	0	0	0	0	66.6667	68.6905	70.2991	8.17568	3	4	4	4	5.66667	21.25	19.75	22	3.75	1.32509
chr1	36410233	36410515	282	0	0	0	0	0	282	0	0	-2.83	0	0	1	0	0	97.9767	92.3353	87.3078	87.4398	6	6	6	6	42.1667	43.6667	53.5	43.6667	6	2.12766
chr1	36428420	36428818	398	398	0	0.582015	0.676802	0	0	0	0	0	0	1	1	1	1	97.1227	91.898	46.2674	41.5452	9	9	9	9	46.1111	48.4444	58.8889	38.5556	9	2.26131
chr1	36445922	36446088	166	0	0	0	0	0	166	0	0	0	3.73	0	0	0	1	0	0	0	0	0	0	0	0	0	0	0	0	0	0
chr1	36474699	36474993	294	0	0	0	0	0	294	0	0	-1.88	-1.93	1	1	1	0	84.8063	73.4698	24.2436	21.0606	3	3	3	3	33.3333	43	45.3333	29	3	1.02041
chr1	36476121	36476435	314	0	0	0	0	0	314	0	-1.6	0	0	1	1	1	1	0.463669	0.326797	1.17952	0.213675	12	12	12	12	30.1667	42.1667	57.0833	42.3333	12	3.82166
chr1	36507074	36507999	925	407	0	0.501246	0.523952	0	890	0	0	-2.25	-1.8	2	1	1	0	92.0242	79.2745	45.4067	53.3128	22	23	22	22	67.1818	55.1304	73.4545	48.4545	22.25	2.40541
chr1	36513254	36513646	392	123	0	0.488185	0.480631	0	343	0	-2.2	0	0	1	1	0	1	86.3313	63.3443	31.3848	23.188	10	8	10	8	18.7	33.5	36.9	26.375	9	2.29592
chr1	36516485	36517028	543	206	0	0	0.574226	0	543	0	0	3.2	2.76	1	0	1	1	92.8912	86.369	59.951	28.9887	7	7	7	7	7.42857	14.7143	16.1429	11.5714	7	1.28913
chr1	36525787	36526239	452	93	0	0.737471	0.716306	0	452	0	2.95	0	-1.87	1	1	1	1	96.3047	88.6348	12.8266	17.4419	6	6	6	6	29.6667	46	49.6667	44.8333	6	1.32743
chr1	36539629	36539858	229	229	0	0.598339	0	0	0	0	0	0	0	0	0	1	0	97.4546	94.1847	37.9165	88.1619	4	4	4	4	38.25	46	57.5	44.5	4	1.74672
chr1	36542985	36543228	243	243	0	0.663874	0	0	0	0	0	0	0	0	1	1	0	98.7558	90.5171	23.2088	64.1246	4	4	4	4	29.75	40	45.5	34.25	4	1.64609
chr1	3654884	3655270	386	0	0	0	0	0	386	0	-2.29	0	0	1	1	0	0	95.4344	97.859	95.2111	93.3864	14	14	14	14	28.4286	47.0714	54.5	35.0714	14	3.62694
chr1	3656986	3657792	806	223	0	0.397016	0	0	806	0	1.83	0	-2.46	1	1	1	0	96.9069	97.0991	62.6404	92.5354	30	30	30	30	45.9667	49.6667	60.6333	41.2	30	3.72208
chr1	36580945	36581548	603	0	0	0	0	0	603	0	2.24	0	0	1	1	1	1	95.3771	97.7717	52.3277	75.9839	6	6	6	6	20.8333	23	28.3333	20.8333	6	0.995025
chr1	36603133	36604161	1028	1028	0	0.489866	0	-0.435057	745	0	3.11	0	-2.03	0	0	1	0	91.0164	94.5138	49.4513	85.0371	35	35	35	35	31	32.1143	39.9429	26.9429	35	3.40467
chr1	36608280	36608670	390	0	0	0	0	0	390	0	0	2.36	0	0	0	0	1	94.8277	97.4541	64.9936	66.8405	5	5	5	5	23.2	27	28.6	20	5	1.28205
chr1	36649550	36649912	362	362	0	0.506468	0	-0.503298	0	0	0	0	0	0	0	1	1	96.2905	95.6149	50.6549	95.6184	10	10	10	10	83	67.7	98.3	66.6	10	2.76243
chr1	36663426	36663790	364	364	0	0	0.475453	0	0	0	0	0	0	0	0	1	0	97.0445	93.7863	53.4547	43.2481	11	11	11	11	35.3636	31.2727	42.9091	34.9091	11	3.02198
chr1	36668560	36668618	58	58	0	0.453124	0	0	0	0	0	0	0	0	0	1	0	93.9298	95.8918	47.754	91.0553	5	5	5	5	16.4	27.2	37.6	31.6	5	8.62069
chr1	36671722	36672135	413	0	0	0	0	0	413	0	0	0	-2.71	1	1	1	0	95.4774	93.1455	60.057	84.7558	13	13	13	13	42.5385	47	50.6154	50.2308	13	3.1477
chr1	36673924	36674627	703	592	0	0.560484	0.552611	0	599	0	2.85	2.04	0	0	1	1	1	85.0414	85.4758	32.8189	38.3505	10	10	10	10	21.6	30.3	36.9	25.7	10	1.42248
chr1	3674453	3675286	833	0	0	0	0	0	833	0	-1.44	0	0	2	1	1	2	0.916136	0.447467	0.455866	0.398887	33	36	36	35	23.9091	29.0278	39.1667	22.4286	35	4.20168
chr1	36774577	36775047	470	265	0	0	0.645102	0.555714	470	0	0	4.43	2.35	0	0	0	1	82.1429	85.1648	73.5714	24.1897	7	7	7	7	8.71429	18.7143	20.2857	11.7143	7	1.48936
chr1	36811572	36811969	397	0	0	0	0	0	397	0	0	3	0	0	0	0	1	97.0064	96.4195	89.7102	82.7246	12	12	12	12	15.5	29.9167	31.4167	24.5833	12	3.02267
chr1	36818458	36818549	91	91	0	0	-0.618126	0	0	0	0	0	0	0	0	0	0	33.3333	30	70	100	3	5	5	2	1.66667	1.6	1.8	1.5	3.75	4.12088
chr1	36955061	36955416	355	355	0	0.644858	0	-0.431254	0	0	0	0	0	0	0	0	1	90.5138	90.6041	30.1521	71.9672	11	12	12	12	6.27273	17	26.75	19.8333	11.75	3.30986
chr1	37095237	37095435	198	0	0	0	0	0	198	0	0	-3.57	0	1	1	0	0	98.0392	93.5464	42.3847	67.7193	3	3	3	3	9.33333	26.6667	36.3333	19.3333	3	1.51515
chr1	37184258	37184734	476	131	0	0	0.417786	0	441	0	0	2.57	1.76	0	0	1	1	97.1254	96.6596	79.5039	56.9568	20	20	20	20	32.55	40.25	44.3	29.8	20	4.20168
chr1	37212181	37213308	1127	284	0	0	0.661576	0	1127	0	1.31	1.47	0	1	2	1	1	94.8803	90.8958	67.6722	61.313	26	26	26	26	56.8077	57.8846	62	42.9615	26	2.30701
chr1	37213912	37214523	611	611	0	0.505871	0	0	0	0	0	0	0	0	0	1	0	97.1235	97.9935	48.0418	76.7331	15	15	15	15	23.6667	34.8667	40.3333	23.2667	15	2.45499
chr1	37221205	37221568	363	0	0	0	0	0	363	0	-2.55	-2.59	0	1	1	1	0	92.0126	70.7548	30.5719	31.9202	7	7	7	7	54.8571	63.5714	73.7143	54	7	1.92837
chr1	37268286	37268621	335	0	0	0	0	0	335	0	-2.31	0	0	0	1	0	0	96.3379	89.2189	65.3296	50.5039	6	6	6	6	33.8333	42.1667	44.8333	37.8333	6	1.79104
chr1	37273195	37273576	381	0	0	0	0	0	381	0	0	3	2.58	0	0	0	1	96.2963	87.7137	97.0291	62.5397	3	3	3	3	11.3333	13.3333	18.3333	17	3	0.787402
chr1	37310968	37311368	400	0	0	0	0	0	400	0	-2.52	0	0	1	1	0	0	95.7403	86.394	75.418	79.2539	13	13	13	13	63.4615	58.9231	67.9231	44.4615	13	3.25
chr1	37311871	37312153	282	0	0	0	0	0	282	0	-2.4	0	0	1	1	0	0	97.4229	90.9594	42.103	67.04	5	5	5	5	42	49	60.4	49.4	5	1.77305
chr1	37319494	37319702	208	0	0	0	0	0	208	0	0	-4.19	0	1	1	0	0	100	98	78.7634	100	2	2	2	2	5.5	15	18.5	8.5	2	0.961538
chr1	37335604	37335834	230	230	0	0.450782	0	0	0	0	0	0	0	1	1	1	0	96.205	87.7193	41.7775	67.2626	12	12	12	12	53.75	47.8333	47.1667	41.1667	12	5.21739
chr1	37374342	37375179	837	0	0	0	0	0	837	0	-2.44	-2.32	0	2	1	0	1	96.5497	85.3949	78.9312	82.1428	19	19	19	19	39.0526	43.4737	53.7895	37.1053	19	2.27001
chr1	37437171	37437482	311	311	0	0.605496	0	0	0	0	0	0	0	1	1	1	1	98.3182	95.0302	39.4643	54.1717	13	13	13	13	52.9231	46.3846	47.0769	28.6923	13	4.18006
chr1	3744867	3745552	685	0	0	0	0	0	685	0	-4.06	-4.72	0	1	1	0	0	92.5812	57.7477	38.7858	35.2763	13	13	13	13	31.0769	33.2308	44.1538	29.5385	13	1.89781
chr1	37453081	37453278	197	0	0	0	0	0	197	0	-2.94	-2.82	0	1	1	0	0	0	2.02655	0	0.520833	6	6	6	6	36.3333	45.5	41.3333	35.3333	6	3.04569
chr1	37453559	37453707	148	0	0	0	0	0	148	0	-2.75	-2.81	0	1	1	0	0	75.7143	44.1176	1.38889	0	1	1	1	1	70	68	72	46	1	0.675676
chr1	37474999	37475605	606	0	0	0	0	0	606	0	-1.89	-2.79	0	1	1	1	0	2.27546	0.468626	0.622303	1.0836	33	33	33	33	67.7273	73.3333	75.0606	49.4242	33	5.44554
chr1	3747802	3748166	364	0	0	0	0	0	364	0	-2.46	0	0	1	1	0	0	97.173	87.2482	87.6708	91.4594	10	10	10	10	49.6	43.8	55.7	36.1	10	2.74725
chr1	3750320	3750690	370	0	0	0	0	0	370	0	-2.59	-3.16	0	1	1	0	0	95.3533	86.8629	79.5871	89.4031	11	11	11	11	48.6364	44.2727	53	35.7273	11	2.97297
chr1	37522456	37523055	599	424	0	0.450823	0	0	599	0	0	-1.87	0	1	1	1	1	94.5878	88.7509	43.6172	67.2839	14	14	14	14	64.2857	70.4286	73.2143	48.7143	14	2.33723
chr1	37549833	37550120	287	169	0	0	0.459624	0	287	0	-3.08	-3.59	0	1	1	0	0	92.4565	59.6987	16.2807	14.1367	7	7	7	7	40.5714	43.4286	46.4286	25	7	2.43902
chr1	37552295	37552763	468	423	0	0.557943	0.663878	0	391	0	-1.86	0	0	1	1	1	1	98.1705	81.3066	26.8552	11.1276	11	11	11	11	22.6364	40.1818	39.4545	39.3636	11	2.35043
chr1	37561007	37561641	634	0	0	0	0	0	634	0	-2.46	-2.39	0	1	1	0	0	85.5097	67.6595	46.9362	51.0433	16	16	16	16	59.9375	54.5	58.625	43.1875	16	2.52366
chr1	37565046	37565421	375	0	0	0	0	0	375	0	-3.13	-2.86	0	1	1	0	0	96.2837	89.9649	67.0108	72.2965	16	16	16	16	47.75	54.875	64.8125	35.25	16	4.26667
chr1	37575827	37576053	226	0	0	0	0	0	226	0	3.81	0	0	0	0	1	0	95.4545	94.5113	53.125	88.8889	2	2	2	2	12.5	27	30	13.5	2	0.884956
chr1	37578776	37579132	356	356	0	0.580052	0.603636	0	0	0	0	0	0	0	1	0	1	95.4356	95.1762	38.9924	33.1051	7	7	7	7	22.7143	27.8571	37.8571	28.2857	7	1.96629
chr1	37584328	37584763	435	0	0	0	0	0	435	0	-3.1	-3.75	0	1	1	0	0	82.5284	81.1264	73.8277	73.1046	7	7	7	7	45.1429	45	41.7143	29	7	1.6092
chr1	37590471	37591149	678	0	0	0	0	0	678	0	-2.2	-2.49	0	1	1	0	0	6.60184	5.32308	6.70812	10.5629	28	28	28	28	34.1429	40.8929	48.8929	31.1429	28	4.12979
chr1	37612439	37612749	310	310	0	0.646606	0.605567	0	0	0	0	0	0	1	1	1	1	99.1379	86.6561	22.6609	29.9817	8	8	8	8	18.125	32.125	26.375	20.375	8	2.58065
chr1	37613117	37613811	694	0	0	0	0	0	694	0	0	-2.22	0	1	2	0	0	93.2435	81.7875	60.1187	76.4132	16	16	16	16	47.9375	50.3125	63.1875	42.8125	16	2.30548
chr1	37619386	37620014	628	0	0	0	0	0	628	0	-1.87	-2.02	0	1	1	0	1	0.188079	0.719792	0.929021	2.39924	23	23	23	23	40.0435	47.2174	53.8261	42.7391	23	3.66242
chr1	37639550	37639964	414	365	0	0.560623	0	0	357	0	1.89	0	0	0	0	1	0	95.5938	88.1558	33.8239	70.8561	7	7	7	7	33.2857	39.8571	48	37.2857	7	1.69082
chr1	37657017	37657296	279	0	0	0	0	0	279	0	0	-2.57	0	1	1	1	0	100	75.8009	28.3939	70.2991	2	2	2	2	16	38	45.5	28.5	2	0.716846
chr1	37660024	37660482	458	0	0	0	0	0	458	0	-1.95	0	0	1	1	0	0	79.9139	74.2301	58.4829	47.2314	12	12	12	12	39.75	58.8333	60.5833	42.8333	12	2.62009
chr1	376733	377451	718	718	0	0	0.637834	0.550003	575	0	0	4.29	2.92	0	0	1	1	98.5588	94.4312	85.2798	36.6533	17	17	17	17	16.1765	22.5294	26.4706	14	17	2.36769
chr1	37683157	37683793	636	0	0	0	0	0	636	0	-2.42	-2.09	0	1	1	0	0	94.8009	89.4128	86.1451	86.8808	17	17	17	17	59.4706	60.7647	78.9412	52.1176	17	2.67296
chr1	37694677	37694754	77	77	0	0	0.569216	0	0	0	0	0	0	1	0	0	1	71.4869	69.8654	48.7745	17.1226	4	4	4	4	22	38.75	48.5	27.25	4	5.19481
chr1	37714383	37714809	426	0	0	0	0	0	426	0	0	-2.09	0	1	1	0	0	80.7297	77.5888	65.4461	62.9871	12	12	12	12	41	50.8333	50.3333	41.0833	12	2.8169
chr1	37739022	37739245	223	223	0	0.444363	0	0	0	0	0	0	0	1	1	1	1	83.3929	84.9151	42.5585	52.744	8	8	8	8	26.375	36.875	48.75	37.375	8	3.58744
chr1	37740882	37741736	854	0	0	0	0	0	854	0	-2.07	-2.16	0	1	2	0	0	95.4087	84.3942	83.807	83.1767	24	24	24	24	40.9167	52.3333	64.5417	49	24	2.8103
chr1	37748844	37749281	437	437	0	0	0.514106	0	0	0	0	0	0	0	0	1	1	98.3961	93.0966	70.4229	40.0079	10	10	10	10	20.6	24.3	28.9	17.7	10	2.28833
chr1	3776030	3776702	672	0	0	0	0	0	672	0	-2.36	0	0	1	2	0	0	85.1064	79.7677	79.8044	80.0125	23	23	23	23	63.3478	60.9565	74.2609	46.4348	23	3.42262
chr1	377719	378036	317	0	0	0	0	0	317	0	0	3.61	3.79	0	0	0	1	94.4444	88.3838	73.0303	22.0779	3	3	3	3	5.33333	10.3333	13	8.33333	3	0.946372
chr1	37778535	37778974	439	439	0	0.511918	0.608895	0	0	0	0	0	0	0	0	1	1	100	96.0656	41.6629	35.2265	10	10	10	10	6	20.3	21.2	15.6	10	2.2779
chr1	378411	378739	328	0	0	0	0	0	328	0	0	0	1.83	0	1	1	1	100	80.2249	19.4729	14.5122	4	4	4	4	8.75	15.75	19.25	13.75	4	1.21951
chr1	37902663	37903022	359	359	0	0.480928	0	0	0	0	0	0	0	1	0	1	0	97.2965	92.1012	46.0094	77.426	13	13	13	13	49.1538	51.1538	55.0769	40.4615	13	3.62117
chr1	37936261	37936717	456	0	0	0	0	0	456	0	0	1.97	0	0	1	1	1	81.9444	74.5734	74.876	55.6631	4	4	4	5	17.75	26.25	34.25	16.4	4.25	0.932018
chr1	37943367	37943824	457	0	0	0	0	0	457	0	2.56	0	0	0	0	1	1	98.6111	97.631	64.8058	67.983	4	4	4	4	9.25	19.5	20.5	16.75	4	0.875274
chr1	37950378	37950511	133	133	0	0.516222	0	0	0	0	0	0	0	0	0	0	0	95.7386	92.5685	33.645	86.4583	4	4	4	4	11	13.75	19.75	7.5	4	3.00752
chr1	37952771	37953563	792	184	0	0.493671	0	0	792	0	5.08	0	-3.86	0	0	1	0	82.6136	77.8828	46.8458	65.4777	12	12	12	12	31.25	39.3333	45.6667	30.0833	12	1.51515
chr1	37960905	37961162	257	0	0	0	0	0	257	0	3.98	0	0	0	0	1	0	100	100	58.9286	91.6667	1	2	2	2	3	3.5	5.5	4	1.75	0.680934
chr1	37969749	37970069	320	0	0	0	0	0	320	0	-2.35	-3.03	0	1	1	0	0	62.9435	62.2081	45.2767	26.4159	4	4	4	4	47.75	48	57	42	4	1.25
chr1	37973550	37973969	419	419	0	0	0.568745	0	0	0	0	0	0	0	0	1	1	96.7847	93.8974	67.5206	38.8842	11	11	11	11	10.7273	22.9091	24.9091	20.5455	11	2.6253
chr1	37980469	37981268	799	799	0	0.54585	0	0	0	0	0	0	0	1	2	1	1	94.4517	86.0176	35.29	55.1853	16	16	16	16	25.4375	38.1875	43.3125	31.8125	16	2.0025
chr1	37982813	37983207	394	394	0	0.51803	0	0	0	0	0	0	0	0	0	1	1	96.4823	94.0428	37.4277	76.9089	11	11	11	11	54.8182	55.9091	62.3636	48.0909	11	2.79188
chr1	38002018	38002451	433	433	0	0.652776	0	0	0	0	0	0	0	0	1	1	1	88.694	80.8002	32.5647	49.3356	9	9	9	9	13.7778	25.3333	27.1111	22.5556	9	2.07852
chr1	38008841	38009315	474	251	0	0.471984	0	-0.462911	435	0	3.08	0	-2.18	0	0	1	0	90.4855	96.4855	52.37	96.4493	7	7	7	7	18.5714	30.2857	47.4286	28.7143	7	1.47679
chr1	38033092	38034505	1413	1413	0	0.610437	0	0	552	0	3.05	0	-1.9	0	0	1	0	95.7069	95.6868	35.6841	79.0123	17	17	17	17	27.4118	37.9412	43.9412	33.6471	17	1.20311
chr1	38036833	38037676	843	843	0	0.629674	0.534482	0	538	0	2.35	0	0	0	1	1	1	97.8367	91.9245	29.401	47.5747	15	15	15	15	39.3333	46.1333	56.8	33.5333	15	1.77936
chr1	38111408	38111802	394	0	0	0	0	0	394	0	-2.46	-3.11	0	1	1	0	0	91.956	87.3852	89.2839	91.0508	18	18	18	18	26.1111	49.9444	58.1667	30.3889	18	4.56853
chr1	38129229	38129624	395	0	0	0	0	0	395	0	-3.03	-2.67	0	1	1	0	0	57.5	57.6714	55.0368	58.5714	5	5	5	5	24.4	40.4	54.8	35	5	1.26582
chr1	38132758	38133218	460	387	0	0.463557	0.619811	0	460	0	0	3.1	2.19	0	0	0	1	90.2718	96.3582	60.0685	49.9872	11	11	11	11	34	47.0909	51.1818	42.7273	11	2.3913
chr1	38147852	38148545	693	0	0	0	0	0	693	0	-2.86	-2.52	0	1	1	1	1	91.0236	71.598	48.5795	56.3647	11	11	11	11	55.6364	50.4545	64	41.8182	11	1.5873
chr1	38153815	38154457	642	0	0	0	0	0	642	0	-1.91	0	0	1	1	0	0	86.9961	82.2431	67.1404	65.2547	13	13	13	13	33.2308	37	48.0769	31.7692	13	2.02492
chr1	38189687	38190199	512	0	0	0	0	0	512	0	-1.64	-1.49	0	1	1	1	1	1.51535	0.680235	1.44156	1.45796	24	24	24	24	36.2917	50.125	56.0833	47.6667	24	4.6875
chr1	38195541	38195996	455	0	0	0	0	0	455	0	-2.47	-3.56	0	1	1	1	0	84.9866	68.4682	77.1746	87.6883	5	5	5	5	40	43.6	54.6	36.2	5	1.0989
chr1	38197092	38197579	487	0	0	0	0	0	487	0	-1.79	-2.7	0	1	1	1	0	89.3506	68.7958	61.3232	73.7514	6	6	6	6	29.8333	53.6667	59.3333	38.1667	6	1.23203
chr1	38219043	38219398	355	0	0	0	0	0	355	0	-3.02	0	0	0	1	0	0	87.066	78.5399	55.3468	58.8457	10	11	10	13	22.2	20.2727	29.2	20.9231	11	3.09859
chr1	3823997	3824120	123	123	0	0	-0.411837	0	0	0	0	0	0	0	0	0	0	18.5714	5.86735	37.8571	58.1633	7	7	7	7	4.28571	5.57143	8.85714	4.85714	7	5.69106
chr1	38280716	38281022	306	306	0	0.417758	0	0	0	0	0	0	0	1	1	1	0	96.907	91.0998	46.4811	53.3321	18	18	18	18	61.5	46.1111	55.3333	43.9444	18	5.88235
chr1	38376496	38376619	123	123	0	0	0.407409	0	0	0	0	0	0	0	0	0	0	99.7253	97.0451	89.9444	58.3528	7	7	7	7	20.8571	44.1429	32	39.5714	7	5.69106
chr1	38444518	38445082	564	0	0	0	0	0	564	0	0	2.34	2.34	0	0	0	1	91.8981	94.9025	93.5567	65.2744	9	9	9	9	45.2222	52.3333	59	42	9	1.59574
chr1	38473992	38474423	431	0	0	0	0	0	431	0	0	3.39	0	0	0	0	1	96.2011	94.73	93.3792	87.6747	7	7	7	7	28.7143	51.1429	47	31.8571	7	1.62413
chr1	38483829	38484139	310	0	0	0	0	0	310	0	-3.46	0	0	1	1	0	0	90.506	74.569	70.4531	92.0456	6	6	6	6	19	25	32.3333	24.5	6	1.93548
chr1	38506858	38507211	353	0	0	0	0	0	353	0	-2.07	0	0	1	1	0	0	97.4546	91.27	87.5617	89.7892	8	8	8	8	51.125	43	48.75	35	8	2.26629
chr1	3851365	3852244	879	0	0	0	0	0	879	0	-2.05	0	0	1	1	0	1	27.8011	7.49444	11.5197	12.485	24	24	24	24	42.9583	49.6667	63.2917	37.2083	24	2.73038
chr1	38514859	38515195	336	0	0	0	0	0	336	0	-2.32	0	0	1	1	0	0	96.9304	89.4877	81.6851	84.6555	10	10	10	10	43.7	45.8	56.7	42.2	10	2.97619
chr1	38534790	38535372	582	582	0	0	0.552754	0	0	0	0	0	0	0	1	1	0	98.5994	88.0096	40.5751	21.8068	17	19	19	18	11.4118	15.7368	18.4211	13.3889	18.25	3.13574
chr1	38540601	38541178	577	0	0	0	0	0	577	0	3.56	0	-2.4	0	0	1	0	100	90.5556	93	88.3333	3	5	5	5	2	5.6	6	4.4	4.5	0.779896
chr1	38544479	38544820	341	341	0	0	0.624165	0.585163	0	0	0	0	0	0	0	0	1	97.0563	96.8606	90.1962	26.9722	9	9	9	9	16.5556	26.1111	35.1111	20.4444	9	2.6393
chr1	38553170	38553673	503	499	0	0	0.551245	0	450	0	0	2.47	0	0	0	0	1	94.7767	97.1769	70.4365	54.5216	7	7	7	7	20.1429	31.7143	40.8571	28.1429	7	1.39165
chr1	38560925	38561268	343	0	0	0	0	0	343	0	0	0	-2.45	0	0	1	0	100	95	22.5446	78.3208	2	2	2	2	12.5	16	23	20	2	0.58309
chr1	3857367	3857932	565	0	0	0	0	0	565	0	-2.28	-2.61	0	1	1	0	0	97.7393	86.6584	79.2249	60.1826	9	9	9	9	10.1111	26.8889	26.5556	19.1111	9	1.59292
chr1	38581943	38582265	322	169	0	0.471769	0	0	322	0	-2.12	0	0	1	1	0	0	88.0472	79.7491	41.2318	38.9463	12	12	12	12	21.75	34.75	51.6667	34.4167	12	3.72671
chr1	38587935	38588171	236	0	0	0	0	0	236	0	0	-3.25	0	0	1	0	0	97.3123	92.8565	95.3024	93.5947	12	12	12	12	31.4167	39.6667	37.1667	26.3333	12	5.08475
chr1	3860160	3861063	903	903	0	0.433895	0.621605	0.514946	0	0	0	0	0	1	1	1	1	96.0997	84.2055	51.7185	21.5233	32	32	32	32	37.875	44.3438	49.1562	36.9062	32	3.54374
chr1	38625924	38626062	138	138	0	0	0.567268	0	0	0	0	0	0	0	1	0	0	100	100	90.9226	29.5455	4	4	4	4	8.25	12	17.25	8	4	2.89855
chr1	38645751	38646012	261	261	0	0	0.446846	0	0	0	0	0	0	0	0	0	1	99.3827	98.366	84.3157	50.4418	6	6	6	6	36.1667	34.1667	35	21.3333	6	2.29885
chr1	3865306	3865969	663	509	0	0.520945	0.567952	0	607	0	0	-2.2	0	1	1	1	1	84.6636	80.4294	44.7298	50.1183	13	13	13	13	25.4615	26.4615	34.6923	25.6923	13	1.96078
chr1	38676530	38676982	452	0	0	0	0	0	452	0	0	-2.34	0	1	1	0	0	92.8525	83.6695	81.7307	89.6549	14	14	14	14	44.9286	55.4286	61	47.4286	14	3.09735
chr1	38684248	38684541	293	0	0	0	0	0	293	0	-2.51	0	0	1	1	0	1	94.2797	86.6404	77.17	63.3266	8	8	8	8	55.625	56.375	70	40.125	8	2.73038
chr1	38699453	38700176	723	0	0	0	0	0	723	0	-1.87	-2.14	0	1	1	0	0	96.4774	91.558	91.7504	94.0189	19	19	19	19	70.6316	61.3158	69.7895	47.5789	19	2.62794
chr1	38737362	38738145	783	0	0	0	0	0	783	0	0	-2.12	0	2	2	1	1	93.0632	90.2388	82.3001	93.628	31	31	31	31	49.9677	52.1613	53.871	33.1935	31	3.95913
chr1	38740945	38741177	232	232	0	0.496097	0	0	0	0	0	0	0	0	0	0	0	96.0454	90.7533	39.0498	46.6027	8	8	8	8	57.875	57	50.125	41.75	8	3.44828
chr1	38743597	38744236	639	360	0	0.570918	0.63214	0	639	0	2.53	0	-1.36	1	1	1	1	95.6409	83.5253	28.8449	19.693	13	13	13	13	51.6154	54.6154	68.1538	41.6923	13	2.03443
chr1	38747332	38747542	210	210	0	0.51716	0	0	0	0	0	0	0	1	1	0	1	91.4254	79.7502	29.5568	18.7547	6	6	6	6	28.6667	38	43.1667	34.1667	6	2.85714
chr1	38750694	38751130	436	0	0	0	0	0	436	0	-2.83	-2.83	0	1	1	0	0	96.8136	84.6297	77.4268	60.6778	8	8	8	8	38.25	44.25	39.5	29.625	8	1.83486
chr1	38765388	38765901	513	0	0	0	0	0	513	0	-3.35	-2.9	0	1	1	0	1	93.6625	88.8927	71.0377	70.6579	12	12	12	12	63.8333	56.5833	57.9167	42	12	2.33918
chr1	38773027	38773426	399	172	0	0.40727	0	0	399	0	-3.01	-2.52	0	1	1	1	1	99.0556	94.4405	55.5304	63.8355	16	16	16	16	75.3125	57.1875	65.8125	50.125	16	4.01003
chr1	38774704	38775201	497	0	0	0	0	0	497	0	-2.24	-2.87	0	1	1	1	0	95.2536	82.507	71.314	79.0494	16	16	16	16	47.1875	50.9375	52.0625	37.6875	16	3.21932
chr1	38777787	38778225	438	0	0	0	0	0	438	0	-2	-2.5	0	1	1	0	0	92.645	85.3334	81.0893	88.2038	15	15	15	15	35.4667	41.4	45.4	31.3333	15	3.42466
chr1	38779786	38780203	417	0	0	0	0	0	417	0	-2.54	0	0	1	1	0	0	99.1025	95.4135	95.2249	93.4633	9	9	9	9	27.5556	34.5556	37.1111	26.1111	9	2.15827
chr1	38783122	38783628	506	0	0	0	0	0	506	0	0	-1.9	0	1	1	1	1	95.3787	82.8246	51.5629	62.4815	12	12	12	12	35	47.5	50.0833	34.5	12	2.37154
chr1	38790167	38790958	791	192	0	0	0.520829	0	791	0	-2.61	-1.86	0	1	1	0	0	97.2913	86.7642	73.5175	61.2327	25	25	25	25	58.2	61.4	70.8	45.8	25	3.16056
chr1	38794746	38795305	559	499	0	0.532377	0.713046	0	553	0	0	2.86	2.53	0	1	1	1	94.0494	84.9636	47.5833	5.57654	7	7	7	7	47.2857	39.2857	48.5714	38.2857	7	1.25224
chr1	38798065	38798996	931	914	0	0.500736	0.512054	0	772	0	0	1.74	1.15	1	1	1	1	97.3358	92.6505	44.6182	59.645	21	21	21	21	48.8095	48.4762	58.6667	31.8571	21	2.25564
chr1	38805933	38806308	375	375	0	0	0.742427	0.64974	0	0	0	0	0	0	0	0	1	98.0603	98.1663	83.9912	21.6071	13	13	13	13	50.8462	47.6154	52.3077	40.0769	13	3.46667
chr1	38824254	38825196	942	0	0	0	0	0	942	0	-2.61	-2.34	0	1	2	0	0	93.2912	86.0139	83.1522	87.4067	21	21	21	21	78.7619	72.2857	69.6667	48.4762	21	2.2293
chr1	3882748	3883330	582	0	0	0	0	0	582	0	-2.16	-1.96	0	1	1	1	0	82.7523	77.0033	67.8566	73.5658	13	13	13	13	55.6923	52.1538	71.6154	42.9231	13	2.23368
chr1	38830390	38830652	262	0	0	0	0	0	262	0	-4.72	-4.21	0	1	1	0	0	89.9609	65.9654	47.5166	46.0158	5	5	5	5	68.4	63.2	61.8	55.8	5	1.9084
chr1	38834503	38835322	819	0	0	0	0	0	819	0	-2.23	0	1.8	2	2	1	1	92.9071	79.0585	55.179	39.8051	24	24	24	24	66.0833	68.875	73.5833	48.5417	24	2.9304
chr1	38839043	38839375	332	0	0	0	0	0	332	0	-4.82	-3.41	0	1	1	0	0	85.5799	35.2301	6.4017	10.1208	9	9	9	9	55.3333	60.8889	61.7778	46.2222	9	2.71084
chr1	38839877	38840238	361	361	0	0.461842	0.55469	0	0	0	0	0	0	2	1	1	1	93.4403	83.0608	28.7751	17.4094	16	16	16	16	49.0625	53.5	65.375	48.125	16	4.43213
chr1	38850623	38851387	764	408	0	0.527877	0	0	626	0	0	-2.34	0	1	1	1	0	94.2504	82.0647	49.1935	75.347	18	18	18	18	30.7222	42.2778	52.5	35.8333	18	2.35602
chr1	38856749	38857413	664	420	0	0	0.521347	0	501	0	-1.98	-2.49	0	1	1	1	1	96.1552	80.6218	45.9776	34.4649	9	9	9	9	67.1111	68.1111	81.6667	51.6667	9	1.35542
chr1	38859543	38859879	336	336	0	0	0.491849	0	0	0	0	0	0	0	0	0	0	93.9806	94.3494	75.6769	36.7204	9	9	9	9	23	28.6667	38.5556	30	9	2.67857
chr1	38860340	38861041	701	0	0	0	0	0	701	0	-3.13	-2.59	0	1	1	0	0	86.6435	66.5481	61.0958	63.3912	12	12	12	12	23.1667	28	36.3333	18.9167	12	1.71184
chr1	38862084	38862651	567	0	0	0	0	0	567	0	-2.46	-1.65	0	1	1	0	1	96.6768	87.8414	59.2974	61.1157	14	14	14	14	60.1429	70.5	82.6429	51.0714	14	2.46914
chr1	38868886	38869706	820	820	0	0.632196	0.545349	0	699	0	2.01	0	0	1	1	1	1	97.8369	94.3307	41.7909	60.2697	19	19	19	19	26.4737	31.7368	30	26.5789	19	2.31707
chr1	38871250	38871531	281	281	0	0.424536	0	0	0	0	0	0	0	0	1	0	0	98.0273	95.0525	48.3997	87.3193	10	10	10	10	54	62.5	57	47.8	10	3.55872
chr1	38877875	38878281	406	0	0	0	0	0	406	0	-2.16	0	0	1	1	0	1	92.7867	68.3766	47.8114	27.9123	6	6	6	6	68.8333	68.8333	58.1667	47.8333	6	1.47783
chr1	38884935	38885359	424	0	0	0	0	0	424	0	0	3.34	0	0	0	0	1	93.0622	98.7193	94.3858	51.4299	6	6	6	6	14.3333	42	38.5	24.8333	6	1.41509
chr1	38894795	38895312	517	0	0	0	0	0	517	0	0	-2.1	0	1	1	0	0	93.4636	82.9781	88.1818	91.577	13	13	13	13	65.6923	72.7692	67.9231	50.3077	13	2.51451
chr1	38895424	38895936	512	0	0	0	0	0	512	0	-3.79	-3.18	0	1	1	0	0	94.1041	80.9079	72.8188	78.0709	22	22	22	22	63	67.8182	63	47.4545	22	4.29688
chr1	38901844	38902473	629	0	0	0	0	0	629	0	-2.34	-2.62	0	1	1	0	0	98.0666	96.5865	89.9108	95.909	22	22	22	22	64.3636	64.8636	69.7727	47.2727	22	3.49762
chr1	38904302	38904726	424	0	0	0	0	0	424	0	0	-2.64	0	1	1	1	0	96.5379	74.2688	48.6558	65.6885	5	5	5	5	21.2	33.8	50.2	30.6	5	1.17925
chr1	38912318	38912838	520	520	0	0	0.535746	0	0	0	0	0	0	0	1	0	1	95.8827	92.5641	78.3473	45.3313	13	16	16	16	31.8462	40.625	46.25	34.6875	15.25	2.93269
chr1	38912998	38913269	271	271	0	0	0.503464	0	0	0	0	0	0	0	0	0	1	98.4205	95.235	76.621	36.6085	9	9	9	9	16.1111	17.4444	21.2222	10.3333	9	3.32103
chr1	38916756	38916809	53	53	0	0	0.461839	0	0	0	0	0	0	1	1	0	1	95.8002	91.241	70.4027	43.5398	4	4	4	4	39.25	34.5	51	30.75	4	7.54717
chr1	38959567	38960244	677	677	0	0	0.737797	0.637728	601	0	0	3.65	2.49	0	0	1	1	97.3997	95.8236	86.0833	24.8766	21	21	21	21	50.4762	66.2381	73.2857	55.0476	21	3.10192
chr1	38986755	38987189	434	0	0	0	0	0	434	0	0	-1.99	0	1	1	0	0	97.0554	93.397	79.6271	82.1376	11	11	11	11	115.182	99.0909	96.7273	63.5455	11	2.53456
chr1	39010114	39010493	379	0	0	0	0	0	379	0	3.91	0	0	0	0	1	0	95.9703	97.4767	79.6451	89.7936	9	9	9	9	61.1111	59.5556	72.2222	39.2222	9	2.37467
chr1	39037861	39038096	235	0	0	0	0	0	235	0	3.3	0	0	0	0	1	0	92.2705	95.8709	48.0353	89.2992	2	2	2	2	16	27.5	36	24.5	2	0.851064
chr1	39043338	39043544	206	206	0	0	0.463883	0	0	0	0	0	0	0	0	0	1	93.9879	96.3611	87.0794	43.0524	4	4	4	4	30	32.25	37.25	29	4	1.94175
chr1	39065151	39065238	87	87	0	0.489653	0	0	0	0	0	0	0	0	0	0	0	95.6439	94.0305	38.3547	85.4167	4	4	4	4	11.25	18.5	20.5	11	4	4.5977
chr1	39104221	39104753	532	225	0	0.449021	0	0	532	0	2.36	0	-2.07	0	0	1	0	97.4953	94.4006	56.0521	72.7122	10	10	10	10	39.4	46.1	56.1	36.7	10	1.8797
chr1	391736	391988	252	225	0	0	0.648843	0.595383	184	0	0	4.57	0	0	0	0	1	99.2	92.5514	86.0376	19.04	5	5	5	5	20.2	25	30.6	17.2	5	1.98413
chr1	39187483	39187881	398	0	0	0	0	0	398	0	2.72	0	0	0	0	1	1	50	100	36.2963	52.0833	2	2	3	3	2.5	6	8	9	2.5	0.628141
chr1	3918793	3919066	273	273	0	0.603646	0	0	0	0	0	0	0	0	1	1	1	98.7003	94.6019	33.14	62.4154	9	9	9	9	32.6667	36.6667	41.6667	28.6667	9	3.2967
chr1	39221077	39221732	655	457	0	0.525544	0	0	544	0	2.19	2.24	0	0	0	1	2	96.3528	96.6921	47.5389	59.0638	15	16	16	16	50.3333	35.4375	38.3125	24.0625	15.75	2.40458
chr1	39244951	39245350	399	0	0	0	0	0	399	0	-2.45	-2.63	0	1	1	0	0	95.4186	93.791	84.4913	89.0369	7	7	7	7	34.4286	37	39.4286	32.8571	7	1.75439
chr1	39248325	39248563	238	0	0	0	0	0	238	0	3.86	3.7	0	0	0	1	1	93.5843	64.9029	87.5728	91.1163	14	15	15	15	7.21429	7.33333	11.9333	11.7333	14.75	6.19748
chr1	39267774	39268150	376	0	0	0	0	0	376	0	0	0	0.98	1	1	1	1	0.068306	0.792558	0.759959	0.0612745	24	24	24	24	22.625	32.7083	38.4583	28.2083	24	6.38298
chr1	39272801	39273265	464	464	0	0.497583	0	0	383	0	0	0	-2.13	1	1	1	0	89.8822	85.9537	42.1917	78.1195	12	12	12	12	45.3333	52.8333	56.1667	40.25	12	2.58621
chr1	392866	393374	508	508	0	0.638526	0.590621	0	0	0	0	0	0	2	2	1	2	79.3939	72.9258	17.3252	21.6392	5	5	5	5	12.2	18.4	21.6	15	5	0.984252
chr1	39329529	39329830	301	0	0	0	0	0	301	0	3.78	3.16	0	0	0	1	1	100	100	41.9658	23.3766	2	2	2	2	23	29	42	25	2	0.664452
chr1	3934353	3934516	163	163	0	0	0.476385	0	0	0	0	0	0	0	0	1	0	98.4323	96.5375	76.3986	41.375	4	5	5	5	26.25	19.2	23.8	12	4.75	2.91411
chr1	39345620	39346003	383	0	0	0	0	0	383	0	0	3.25	2.46	0	0	0	1	99.0476	94.8531	82.1309	69.0177	6	6	6	6	35.5	38.3333	46	34.1667	6	1.56658
chr1	39349054	39349550	496	0	0	0	0	0	496	0	0	0	1.9	1	0	0	1	96.2524	95.7095	85.3415	54.3792	6	6	6	6	40.5	49.3333	48.5	37	6	1.20968
chr1	39355676	39357769	2093	58	0	0.499754	0	0	154	0	0	0	2.35	2	2	2	4	87.9865	83.0891	34.5033	28.4173	29	29	29	28	17.4483	17.1034	13.1724	8.57143	28.75	1.37363
chr1	39364283	39364457	174	0	0	0	0	0	174	0	0	-1.99	0	1	1	0	0	88.497	78.765	24.5749	17.6257	4	4	4	4	23	27.75	26.5	20.75	4	2.29885
chr1	39367203	39368424	1221	745	0	0.641426	0.68144	0	1221	0	0	1.31	1.07	1	2	1	1	68.203	64.1845	13.6977	6.13997	20	21	21	21	13.75	13.4762	12.3333	7	20.75	1.69943
chr1	39370014	39371012	998	530	0	0.666389	0.634383	0	998	0	-2.12	-1.79	0	2	1	1	0	97.255	86.5206	20.843	18.0168	15	16	13	14	19.8	18.5	18.1538	12.5	14.5	1.45291
chr1	39384112	39384882	770	0	0	0	0	0	770	0	0	0	1.33	1	1	1	1	0.525663	0.601985	0.584529	0.234065	33	33	33	33	57.1212	62.1515	67.6667	51.4242	33	4.28571
chr1	39550401	39550736	335	298	0	0	0.624759	0	184	0	0	2.11	2.68	0	0	0	1	97.0053	93.323	76.9346	34.2901	5	5	5	5	38.8	33.6	40.6	30.6	5	1.49254
chr1	39623890	39624383	493	493	0	0	0.497024	0	0	0	0	0	0	1	1	1	2	93.1775	86.4678	54.0592	37.3849	16	16	16	16	73.75	65.8125	71.75	50.875	16	3.24544
chr1	39631392	39631670	278	0	0	0	0	0	278	0	0	-2.64	0	1	1	0	0	97.9507	93.3344	74.0845	80.2353	5	5	5	5	48.4	44.6	50	33	5	1.79856
chr1	39635714	39636840	1126	832	0	0.610275	0.646782	0	1126	1.03	-0.94	0	0	1	1	1	1	92.7506	72.7156	14.609	11.5133	33	33	33	33	35.0303	30.4545	32.9394	20.2727	33	2.93073
chr1	39639629	39640320	691	691	0	0.721985	0.661257	0	0	0	0	0	0	1	1	1	1	95.9467	93.725	28.4531	32.7328	25	25	25	25	42.52	48.24	58.8	36.56	25	3.61795
chr1	39650546	39651197	651	651	0	0.620407	0.624549	0	0	0	0	0	0	1	1	1	1	97.7727	88.7587	23.5446	52.1638	8	8	9	9	26.25	30.5	35.8889	20.8889	8.5	1.30568
chr1	39651710	39652048	338	338	0	0.507162	0.480468	0	0	0	0	0	0	1	1	0	0	96.9401	94.2823	55.2708	58.2929	9	9	9	9	58.5556	59.4444	70.1111	43.5556	9	2.66272
chr1	39655164	39655399	235	0	0	0	0	0	235	0	0	-3.32	0	0	1	0	0	96.8546	94.8018	93.2802	91.8707	20	20	20	20	80.6	64.25	76.4	52.15	20	8.51064
chr1	39658300	39658642	342	0	0	0	0	0	342	0	-2.63	0	0	1	1	0	0	97.8691	94.6898	88.2918	88.1774	16	16	16	16	53.5625	51.5	57.8125	40	16	4.67836
chr1	39660175	39661452	1277	1277	0	0	0.662148	0.626227	442	0	0	2.65	2.75	1	1	1	1	97.8315	95.4181	82.1444	36.0936	19	19	19	19	26	29.9474	31.1053	18.0526	19	1.48786
chr1	39666404	39667186	782	0	0	0	0	0	782	0	0	-1.46	0	1	1	2	1	96.699	96.8817	77.4819	94.107	9	9	9	9	84	81.4444	86.3333	50.6667	9	1.1509
chr1	39677591	39677915	324	0	0	0	0	0	324	0	-2.15	-2.71	0	1	1	0	0	95.2011	83.6922	59.8577	74.2397	9	9	9	9	37.7778	39.4444	42.2222	25.6667	9	2.77778
chr1	39680362	39681368	1006	212	0	0.455523	0	0	1006	0	-2.12	-2.72	0	1	1	1	1	88.4246	71.5456	41.0748	52.2783	25	25	25	25	62.28	57.28	65	45.08	25	2.48509
chr1	39694860	39695071	211	211	0	0.45464	0	0	0	0	0	0	0	0	0	0	0	98.4444	96.1291	51.2079	73.8769	5	5	5	5	35.6	48.2	58.6	44.2	5	2.36967
chr1	39697650	39698488	838	560	0	0.637401	0.490824	0	792	0	0	0.88	1.02	1	1	1	1	91.2684	70.9538	13.2508	27.2075	26	26	26	26	63.3846	64.9615	71.7692	43.3077	26	3.10263
chr1	39702521	39702691	170	170	0	0	0.620104	0	0	0	0	0	0	0	0	0	0	99.1525	93.75	52.5844	31.875	4	4	4	4	31.5	35.75	29.5	24	4	2.35294
chr1	39705502	39706421	919	568	0	0.502645	0.491083	0	919	0	0	0	1.29	1	1	1	1	93.6202	63.3191	14.6375	12.4197	16	16	16	16	40.3125	40.625	40.875	30.25	16	1.74102
chr1	39713206	39713799	593	422	0	0.502536	0.530211	0	593	0	-1.08	0	0	1	1	1	1	90.4199	66.4361	12.899	14.0418	7	7	7	7	63.5714	60	58.2857	45.8571	7	1.18044
chr1	39716290	39717194	904	840	0	0.671821	0.59423	0	234	0	0	2.77	0	1	1	1	2	97.5337	90.4919	43.1538	31.6509	15	15	15	15	44.2	43.0667	41.0667	27.2	15	1.65929
chr1	39720051	39720142	91	91	0	0	0.514748	0	0	0	0	0	0	1	1	0	0	98.0006	95.711	77.9123	69.5227	4	4	4	4	74.5	54.5	67.25	34.75	4	4.3956
chr1	39728528	39728978	450	450	0	0.538381	0.628579	0	0	0	0	0	0	0	0	1	1	98.3391	92.5904	37.5555	45.3171	11	11	11	11	23.3636	28.0909	28	23.4545	11	2.44444
chr1	39732113	39732581	468	222	0	0.579728	0	0	468	0	-2.29	-2.98	0	1	1	0	0	97.0445	86.168	19.1661	48.3709	8	8	8	8	53.125	61.125	62.25	47.25	8	1.7094
chr1	39732970	39733317	347	0	0	0	0	0	347	0	-2.46	-2.38	0	1	1	0	0	98.2518	89.5594	56.3909	49.7802	13	13	13	13	64.7692	62.5385	57.3077	38.3846	13	3.7464
chr1	39736378	39736969	591	591	0	0.573691	0.509047	0	0	0	0	0	0	1	1	1	1	92.2219	75.8566	21.5	33.5734	14	18	18	18	42.2143	35.3333	42.1667	28.1111	17	2.87648
chr1	39739841	39740350	509	0	0	0	0	0	509	0	0	-2.45	0	1	1	0	1	97.5377	86.4255	71.3273	82.3828	14	14	14	14	59.2143	62.8571	64.0714	40.7143	14	2.75049
chr1	39742023	39742598	575	0	0	0	0	0	575	0	-2.74	-3.72	0	1	1	1	0	92.4655	77.8729	65.2966	69.7256	18	18	18	18	40.5556	45	48	37.8333	18	3.13043
chr1	39744446	39744919	473	236	0	0	0.518743	0	399	0	-1.18	0	0	1	1	1	1	91.2529	69.1567	21.9968	4.16667	4	4	4	4	21.25	21.75	32	22.5	4	0.845666
chr1	39768296	39768714	418	376	0	0.824736	0.829354	0	346	0	2.16	2.64	0	1	1	1	1	97.4252	96.4349	20.4777	22.9056	9	9	9	9	36.6667	48.6667	51.2222	30.8889	9	2.15311
chr1	39770065	39770531	466	332	0	0.717569	0.485927	0	401	0	2.17	0	0	1	1	1	1	96.4487	93.4435	31.6977	50.3703	8	8	8	8	53	54	48.875	35.75	8	1.71674
chr1	39785975	39786188	213	213	0	0.479375	0	0	0	0	0	0	0	1	1	0	0	97.0876	92.5862	39.9219	67.2427	7	7	7	7	53.8571	60.7143	54.8571	49.5714	7	3.28638
chr1	39788203	39788625	422	422	0	0.513106	0.620052	0	0	0	0	0	0	1	1	1	1	94.4734	90.088	44.3043	30.0746	5	5	5	5	37.2	42	43	27.4	5	1.18483
chr1	39798422	39798668	246	0	0	0	0	0	246	0	0	2.67	1.81	0	0	0	1	98.9181	94.9396	75.777	56.5782	7	7	7	7	17.4286	26.1429	33.4286	23.8571	7	2.84553
chr1	39812969	39813453	484	0	0	0	0	0	484	0	-1.74	-2.17	0	1	1	0	1	96.2523	94.536	74.3331	73.3485	10	10	10	10	42	41.8	43.8	31.2	10	2.06612
chr1	3982523	3983087	564	259	0	0.588886	0	0	564	0	2.39	0	-2.01	1	0	1	0	95.6682	97.6298	44.2786	70.7764	11	11	11	11	26.4545	36	40.3636	33	11	1.95035
chr1	39844521	39844883	362	0	0	0	0	0	362	0	0	-2.14	0	1	1	0	0	1.22409	0.755179	1.5467	1.29437	18	18	18	18	37.4444	48	52.4444	41.7778	18	4.97238
chr1	39846603	39847028	425	393	0	0.540898	0.513679	0	382	0	1.99	1.88	0	0	0	1	1	94.4521	94.2314	39.7619	42.82	13	13	13	13	19.5385	39.7692	43	31.5385	13	3.05882
chr1	39862293	39862516	223	0	0	0	0	0	223	0	0	-2.83	0	1	1	0	0	94.0354	93.7637	90.9597	90.3593	11	11	11	11	72.3636	71.8182	76.1818	57.8182	11	4.93274
chr1	398693	399295	602	480	0	0	0.488131	0	602	0	-3.78	-1.78	0	1	1	0	1	91.0152	88.5436	69.0514	44.6582	16	16	16	16	57.75	49.75	61.6875	35.4375	16	2.65781
chr1	39899822	39900016	194	0	0	0	0	0	194	0	0	2.86	0	0	0	0	1	97.619	96.1019	66.9048	46.7838	2	2	2	2	44	37.5	62.5	40.5	2	1.03093
chr1	39901717	39901846	129	129	0	0.482737	0	0	0	0	0	0	0	0	0	0	0	97.7514	96.081	36.5314	93.7616	8	8	8	8	40.5	57.5	58	39.75	8	6.20155
chr1	3990340	3990930	590	129	0	0.645809	0.546608	0	590	0	1.64	0	0	1	1	1	1	97.5	95.4432	28.3447	40.9553	5	5	5	5	28.8	28	47.6	26.6	5	0.847458
chr1	39922748	39923222	474	0	0	0	0	0	474	0	-1.61	-3.23	0	1	1	1	0	97.9886	91.8529	59.126	79.2102	22	22	22	22	68.4091	60.9545	59.3182	44.5	22	4.64135
chr1	39953098	39953433	335	0	0	0	0	0	335	0	-2.29	-2.78	0	1	1	1	0	0.854701	0	0.2849	0.925926	9	9	9	9	4.88889	14.7778	17.6667	16.3333	9	2.68657
chr1	39954465	39954782	317	0	0	0	0	0	317	0	-1.47	0	0	1	1	1	1	2.45997	2.92444	2.22633	2.95264	13	13	13	13	45.9231	46.2308	64.9231	36.3846	13	4.10095
chr1	40049465	40049659	194	0	0	0	0	0	194	0	0	0	4.55	0	0	0	1	97.0977	96.4606	95.606	96.4551	7	7	7	7	60.8571	63.5714	65.7143	54.4286	7	3.60825
chr1	40075368	40075739	371	0	0	0	0	0	371	0	0	1.9	1.86	1	1	1	1	94.709	89.4802	73.3681	21.6811	3	3	3	3	38	56	62.6667	45.6667	3	0.808625
chr1	40085779	40085850	71	71	0	0	0.744544	0.648979	0	0	0	0	0	0	0	0	1	98.8095	88.1181	78.7124	12.8531	4	4	4	4	10.75	22.25	36.5	24	4	5.6338
chr1	40098558	40099131	573	0	0	0	0	0	573	0	-2.76	0	0	1	1	0	1	3.77436	7.58667	4.57018	3.21593	20	20	20	20	51.75	63.75	69.15	49.4	20	3.4904
chr1	40129646	40130170	524	0	0	0	0	0	524	0	-1.63	-3.16	0	1	1	1	0	97.2174	83.9655	44.4991	73.1951	3	3	3	3	18	26.6667	32	27	3	0.572519
chr1	40132033	40132490	457	0	0	0	0	0	457	0	-1.88	-2.1	0	1	1	1	1	87.4337	82.3003	37.8388	51.8234	10	10	10	10	46.1	52.1	49.7	47.2	10	2.18818
chr1	40134243	40134462	219	0	0	0	0	0	219	0	-3.34	0	0	1	1	0	1	0.833333	3.41823	20.2997	17.9996	6	6	6	6	34.8333	38.1667	44	32.1667	6	2.73973
chr1	40138253	40138820	567	381	0	0.613402	0	0	567	0	0	-2.05	0	1	1	1	0	90.7892	82.8	22.6018	62.5123	10	10	10	10	16	33.8	36.8	30.6	10	1.76367
chr1	40151503	40152050	547	0	0	0	0	0	547	0	2.41	0	0	0	0	1	0	94.6544	95.2878	72.9248	86.0215	7	7	7	7	53.2857	46.1429	57.4286	37	7	1.27971
chr1	40162733	40163037	304	0	0	0	0	0	304	0	0	-2.34	0	1	1	1	0	95.5271	89.6844	73.9746	74.1904	5	5	5	5	53	43.4	55.4	44.8	5	1.64474
chr1	401684	402000	316	0	0	0	0	0	316	0	-2.85	-2.02	0	1	1	0	1	73.6376	69.6057	43.7094	39.4769	6	6	6	6	29.6667	39.6667	58.5	36.1667	6	1.89873
chr1	40183935	40184301	366	0	0	0	0	0	366	0	-2.38	-2.88	0	1	1	0	0	100	85.9259	91.616	86.228	3	3	3	3	18.6667	43.6667	40.3333	28	3	0.819672
chr1	40189655	40190042	387	0	0	0	0	0	387	0	-3.43	-1.99	0	1	1	0	0	97.5271	94.1366	84.9829	78.2863	13	13	13	13	42.4615	40.0769	43.1538	28.9231	13	3.35917
chr1	40195605	40195970	365	0	0	0	0	0	365	0	-3.82	-4.19	0	1	1	0	0	91.4286	60.3495	56.9508	45.2579	4	4	4	4	21.5	20	31.75	23.75	4	1.09589
chr1	40198436	40198829	393	0	0	0	0	0	393	0	-4.81	-4	0	1	1	0	0	91.9355	72.5	59.375	34.7222	2	2	2	2	19	21	28	26.5	2	0.508906
chr1	40204164	40204602	438	0	0	0	0	0	438	0	0	-2.43	0	1	1	0	0	95.9786	89.7862	82.8388	87.8455	7	7	7	7	77.5714	73.2857	82.8571	62.8571	7	1.59817
chr1	40208204	40208716	512	0	0	0	0	0	512	0	0	-2.26	0	2	1	1	1	0.330265	0.445172	0.507243	0.5247	27	27	27	27	72.4815	73.2222	73.1481	55.8889	27	5.27344
chr1	40211609	40212177	568	0	0	0	0	0	568	0	-1.61	-1.98	0	1	1	1	2	0.726194	0.457623	0.683397	0.789948	35	35	35	35	55.0286	56.0286	61.8571	44.0857	35	6.16197
chr1	40217733	40218039	306	0	0	0	0	0	306	0	-2.39	-2.28	0	1	1	0	0	95.0814	86.2402	80.9369	86.6998	11	11	11	11	43.2727	40.3636	57.3636	35.5455	11	3.59477
chr1	40224274	40224669	395	0	0	0	0	0	395	0	0	-2.19	0	1	1	1	0	98.2701	94.9924	70.1586	85.9238	11	11	11	11	36.2727	41.9091	44.7273	27.5455	11	2.78481
chr1	402626	403182	556	239	0	0.520131	0.613128	0	556	0	0	0	2.04	1	1	0	1	98.1385	94.7477	35.9886	17.6936	7	7	7	7	30.5714	41.2857	45.5714	31.4286	7	1.25899
chr1	40270125	40270791	666	0	0	0	0	0	666	0	0	0	2.26	0	0	0	1	95.0362	95.6698	93.9545	64.9567	8	8	8	8	23.5	41.125	50.5	27.875	8	1.2012
chr1	40371335	40371711	376	0	0	0	0	0	376	0	0	1.87	2.59	0	1	0	1	97.1405	91.1177	49.7722	38.4088	4	4	4	4	18.5	47	57.25	46.25	4	1.06383
chr1	40386829	40387231	402	0	0	0	0	0	402	0	0	2.77	2.36	0	0	1	1	100	92.8138	74.9155	48.8947	4	4	4	4	11.25	18.25	18.75	19.5	4	0.995025
chr1	40393410	40394029	619	0	0	0	0	0	619	0	0	-2.39	0	0	1	0	0	66.6667	56.1404	13.6905	27.4306	3	3	3	4	5.33333	15.3333	14.3333	8.25	3.25	0.52504
chr1	403967	404191	224	0	0	0	0	0	224	0	-3.97	0	0	1	1	0	0	94.5113	87.7678	92.0467	45.873	3	3	3	3	26	30.3333	32	27.3333	3	1.33929
chr1	40489050	40489592	542	0	0	0	0	0	542	0	-2.18	0	0	1	1	0	1	0.815217	0.715099	1.15008	0.796784	16	16	16	16	31.5625	40.625	49.375	38.0625	16	2.95203
chr1	40509858	40510229	371	216	0	0.51135	0	0	355	0	-1.72	-1.96	0	1	1	0	1	95.5395	87.2911	26.4448	41.9778	6	6	6	6	33	36.1667	41.5	30.6667	6	1.61725
chr1	40512204	40513155	951	739	0	0.504044	0	0	794	0	2.84	0	-2.84	0	0	1	0	91.1328	90.1556	42.0909	77.0333	20	20	20	20	34.55	38.05	49.7	34.7	20	2.10305
chr1	40522679	40523125	446	446	0	0.611695	0	-0.455592	342	0	5.26	0	-4	0	0	1	0	98.5936	95.2891	38.2433	77.5908	12	12	12	12	14.4167	25	30.75	17.75	12	2.69058
chr1	40525850	40526339	489	221	0	0.475744	0	0	489	0	0	0	-1.98	1	1	1	1	96.4936	83.6758	33.4518	50.4482	9	9	9	9	38.4444	38.8889	49.4444	32.3333	9	1.84049
chr1	40535482	40536238	756	0	0	0	0	0	756	0	0	-2.78	0	1	1	1	0	82.0666	77.5558	49.7015	67.6711	21	21	21	21	43.1429	56.9524	63.8095	45.7143	21	2.77778
chr1	40542330	40542897	567	145	0	0.627904	0	-0.558484	567	0	3.28	0	-3.23	0	1	1	0	93.2548	97.7874	30.1307	90.7752	5	5	5	5	25.4	42.4	50.2	36.2	5	0.881834
chr1	405438	405689	251	0	0	0	0	0	251	0	-4.19	0	0	1	1	0	0	97.732	89.6654	80.4859	58.6607	4	4	4	4	41	42.75	53.25	37.5	4	1.59363
chr1	40544338	40544809	471	350	0	0.596379	0	0	447	0	2.63	0	-1.43	1	1	1	1	94.2084	91.4775	34.5928	31.1211	4	4	4	4	33.25	33.25	44	27.5	4	0.849257
chr1	40552608	40553328	720	367	0	0.576621	0	0	658	0	4.12	0	-3.77	0	0	1	1	86.4984	86.135	43.4583	75.1465	11	11	11	11	35.3636	41.8182	51.2727	36.6364	11	1.52778
chr1	40556464	40556899	435	435	0	0.502101	0	0	0	0	0	0	0	0	0	0	0	97.9167	97.5589	44.9158	93.5688	6	6	6	6	5.16667	15.8333	10	12.8333	6	1.37931
chr1	40557148	40557993	845	839	0	0.535871	0	0	697	0	0	0	-1.38	1	1	1	2	82.6088	78.4069	30.9911	59.6851	23	23	23	23	39.0435	37.4783	46.1739	28.8696	23	2.72189
chr1	40560711	40561038	327	327	0	0.547567	0	0	0	0	0	0	0	0	1	1	1	82.3529	78.5629	30.1091	47.6162	6	6	6	6	8.33333	15	18.1667	12.1667	6	1.83486
chr1	40562669	40562803	134	134	0	0.435505	0	0	0	0	0	0	0	1	0	1	1	96.4698	94.5934	48.3735	58.1448	8	8	8	8	42.5	40.5	43.625	28.625	8	5.97015
chr1	40567516	40568465	949	949	0	0.629991	0	-0.521796	0	0	0	0	0	1	1	1	1	97.9442	96.6506	41.0301	70.151	25	25	25	25	55.56	52	57.64	43.64	25	2.63435
chr1	40569247	40569695	448	448	0	0.588551	0	0	0	0	0	0	0	0	0	1	0	60	68.7957	17.5746	23.1937	3	5	5	5	18.3333	20.6	26.2	12	4.5	1.00446
chr1	40571319	40571410	91	91	0	0.47544	0	0	0	0	0	0	0	1	1	1	0	68.5383	68.3642	27.0513	60.6972	4	4	4	4	53.5	49.5	50.75	48	4	4.3956
chr1	40577448	40578339	891	0	0	0	0	0	891	0	2.76	0	-2.05	1	1	1	2	94.2287	88.1523	43.7183	80.5337	11	12	12	12	20	30.8333	35.6667	25.5	11.75	1.31874
chr1	40624518	40624796	278	278	0	0.489545	0	0	0	0	0	0	0	0	0	1	0	98.0189	95.4726	49.5088	90.3791	10	10	10	10	16.3	27	31.9	20.3	10	3.59712
chr1	40645661	40645957	296	0	0	0	0	0	296	0	-2.57	0	0	1	1	0	0	0	0	100	0	0	0	1	0	0	0	1	0	0.25	0.0844595
chr1	40661551	40662038	487	0	0	0	0	0	487	0	0	3.55	0	0	0	1	1	84.979	84.2398	73.6533	50.1194	8	8	8	8	12.625	28.5	30.375	25	8	1.64271
chr1	40666583	40667085	502	502	0	0	0.658658	0.617778	175	0	0	3.85	0	0	0	0	1	89.0587	85.5942	80.4704	26.9746	11	11	11	11	18	28.2727	33.9091	15.4545	11	2.19124
chr1	40763976	40764368	392	0	0	0	0	0	392	0	-1.58	0	0	1	1	0	1	1.11709	1.50525	2.30224	2.25857	12	12	12	12	42.25	37.5	48.9167	35.0833	12	3.06122
chr1	40775962	40776812	850	0	0	0	0	0	850	0	-2.61	-1.34	0	2	1	1	2	0.482339	2.13905	2.25433	2.93465	23	24	24	24	52.9565	45.2083	51.9167	36.5833	23.75	2.79412
chr1	40783952	40784164	212	0	0	0	0	0	212	0	-2.31	-2.23	0	1	1	0	0	19.6356	9.05797	4	4.86425	2	2	2	2	29	46.5	55	38.5	2	0.943396
chr1	40799236	40800083	847	732	0	0.629907	0.54915	0	262	0	0	2.87	1.94	1	1	2	2	97.7177	88.9964	28.4967	36.017	13	13	13	13	21.5385	29.2308	34.1538	22.6154	13	1.53483
chr1	40813988	40815034	1046	0	0	0	0	0	1046	0	-2.16	-2.26	0	2	2	1	2	90.3472	65.8077	29.5462	40.925	14	14	14	14	30.6429	39.6429	57.0714	35.2143	14	1.33843
chr1	40907268	40907693	425	0	0	0	0	0	425	0	-2.56	-1.67	0	1	1	1	1	3.53641	1.02041	0.78745	2.34234	4	4	4	4	36	41.25	55.75	31.75	4	0.941176
chr1	40928184	40928469	285	0	0	0	0	0	285	0	-2	-2.71	0	1	1	0	0	0.772642	0.320622	0.727881	0.557348	17	17	17	17	27.4706	35.7059	49.1765	34.3529	17	5.96491
chr1	40951744	40952274	530	0	0	0	0	0	530	0	-3.16	-2.38	0	1	1	0	0	89.6039	76.5564	70.4207	72.3219	6	6	6	6	47.6667	57.1667	66.6667	46.6667	6	1.13208
chr1	40964970	40966057	1087	0	0	0	0	0	1087	0	-1.64	0	0	1	1	2	2	1.2256	0.665497	0.608497	0.577405	61	61	61	61	39.9344	55.6393	61.7541	43.1639	61	5.61178
chr1	41012008	41012482	474	0	0	0	0	0	474	0	0	0	-2.09	1	1	1	0	88.5473	86.9605	72.5704	85.0275	10	10	10	10	23.9	44.3	42.5	32.4	10	2.1097
chr1	41023949	41024341	392	255	0	0.686581	0	0	392	0	2.2	0	-2.88	0	0	1	0	100	92.2779	22.1767	65.2488	7	7	7	7	12.5714	29.8571	33.4286	28.8571	7	1.78571
chr1	4104008	4104181	173	173	0	0.482535	0	0	0	0	0	0	0	0	1	0	0	96.6667	93.5253	57.8546	65.8597	6	6	6	6	8.83333	15.6667	20.6667	15.6667	6	3.46821
chr1	41048627	41049284	657	0	0	0	0	0	657	0	2.24	0	0	0	0	1	1	100	93.4727	65.9301	86.0568	9	10	10	10	7.44444	19.9	22.5	16.3	9.75	1.48402
chr1	41054445	41054955	510	399	0	0.501265	0	0	510	0	2.44	0	0	0	0	1	0	95.4958	97.242	52.5662	88.8426	15	15	15	15	23.4	32.8667	43.1333	32.0667	15	2.94118
chr1	41074898	41075045	147	147	0	0.530065	0.615723	0	0	0	0	0	0	1	1	1	1	96.7753	83.8687	29.1409	14.8174	6	6	6	6	29.5	31.1667	34.5	20.3333	6	4.08163
chr1	41076291	41077660	1369	1369	0	0.645793	0.727018	-0.390604	0	0	0	0	0	1	1	2	2	92.2271	89.9229	31.8599	61.1418	15	16	16	16	22.4	35.875	44.625	32.25	15.75	1.15047
chr1	41091774	41092205	431	99	0	0.556587	0	0	431	0	1.53	0	-2.28	1	1	1	1	94.1667	79.785	27.8241	57.7839	5	5	5	5	12	18.8	15	13.8	5	1.16009
chr1	41093478	41093685	207	0	0	0	0	0	207	0	-3.3	-3.18	0	1	1	0	0	98.4615	87.5408	60.5126	65.769	10	10	10	10	16.2	20.9	23.6	17.6	10	4.83092
chr1	41095068	41095346	278	278	0	0.656553	0	0	0	0	0	0	0	1	1	1	1	97.1285	89.456	25.7389	49.9468	5	5	5	5	31.2	34.8	52	30	5	1.79856
chr1	41100420	41100604	184	184	0	0.480729	0	0	0	0	0	0	0	0	0	1	1	85.8391	84.8828	36.2184	71.384	8	8	8	8	38.875	38.875	42.625	34.25	8	4.34783
chr1	41106686	41107095	409	409	0	0	0.535024	0	0	0	0	0	0	2	1	1	1	98.5714	95.2689	60.0015	45.2484	7	7	7	7	17	40	38.8571	29.8571	7	1.71149
chr1	41111940	41112108	168	0	0	0	0	0	168	0	0	-3.26	0	1	0	0	0	96.4286	91.3889	57.9911	50.5291	2	2	2	2	17.5	33	33.5	27.5	2	1.19048
chr1	41113088	41113218	130	0	0	0	0	0	130	0	0	-3.3	0	0	1	0	0	85	66.6667	3.57143	5.26316	1	1	1	1	20	21	28	19	1	0.769231
chr1	41116432	41116770	338	0	0	0	0	0	338	0	-1.84	-1.34	0	1	1	1	1	0.470219	0.770043	0.309809	0.325312	17	16	17	17	32.1176	30.0625	41.9412	30.1176	16.75	4.95562
chr1	41122364	41122659	295	295	0	0.600049	0	0	0	0	0	0	0	1	0	0	0	96.3409	65.177	16.7235	62.0211	3	4	4	4	20	23.25	30.75	22.25	3.75	1.27119
chr1	41125617	41125945	328	0	0	0	0	0	328	0	3.38	0	-2.26	0	0	1	0	98.4043	89.7015	40.5272	72.7315	4	4	4	4	21.5	25	28.5	14.25	4	1.21951
chr1	41136228	41136449	221	0	0	0	0	0	221	0	-3.07	0	0	0	1	0	0	97.0502	93.4601	94.9721	89.0137	6	6	6	6	37.8333	36.5	44.5	25	6	2.71493
chr1	41139915	41140110	195	195	0	0.674117	0.825074	0	0	0	0	0	0	1	1	1	1	96.5256	92.9569	27.8854	9.61285	6	6	6	6	36	45	43.3333	28	6	3.07692
chr1	41142441	41142972	531	531	0	0.619131	0.65958	0	0	0	0	0	0	1	1	1	1	77.8955	72.6218	23.431	27.3588	10	10	10	10	38.5	36.1	50.6	41	10	1.88324
chr1	41148753	41149313	560	0	0	0	0	0	560	0	2.25	1.68	0	1	1	1	1	61.3813	59.6875	12.0418	17.4647	6	6	6	6	18.8333	26.5	25.3333	20.5	6	1.07143
chr1	41152104	41152486	382	382	0	0.659515	0.663416	0	0	0	0	0	0	0	1	0	1	75.0216	75.0138	22.2075	17.9685	5	5	5	5	18	28.4	39.2	28.8	5	1.3089
chr1	41158546	41159098	552	0	0	0	0	0	552	0	2.06	0	0	1	0	1	1	96.6413	98.235	71.1917	95.444	18	18	18	18	68.6667	64.6111	76.3333	51.8333	18	3.26087
chr1	41160826	41161100	274	274	0	0	0.699264	0	0	0	0	0	0	1	1	0	1	76.745	80.226	48.2613	10.2675	6	6	6	6	29.3333	36.1667	33.6667	34	6	2.18978
chr1	41163856	41164186	330	330	0	0	0.669519	0.454786	0	0	0	0	0	1	1	0	1	93.9955	92.9872	62.1843	19.4515	9	9	9	9	38.7778	46.6667	55.4444	30.2222	9	2.72727
chr1	41174141	41174280	139	0	0	0	0	0	139	0	-4.39	0	0	1	1	0	0	0	0	0	0	0	0	0	0	0	0	0	0	0	0
chr1	41181013	41181627	614	614	0.405207	0	-0.423012	0	314	0	-4.6	-3.1	0	1	1	0	0	55.3339	24.1032	50.53	62.4452	29	29	29	29	68.2069	47.7931	67.1034	39.6552	29	4.72313
chr1	411949	412269	320	0	0	0	0	0	320	0	-2.55	-3.42	0	1	1	0	0	71.1837	65.192	66.4896	62.2849	8	8	8	8	50.625	46.75	48.5	34.75	8	2.5
chr1	41228326	41228991	665	0	0	0	0	0	665	0	-3.9	-4.27	0	1	1	0	0	95.466	82.3471	75.1009	71.8497	14	14	14	14	58.2143	60	66.5	43.2857	14	2.10526
chr1	41239314	41239857	543	0	0	0	0	0	543	0	-2.35	0	0	1	1	0	0	96.2543	92.7764	92.2462	90.6941	8	8	8	8	31.375	44.5	61.25	42.125	8	1.4733
chr1	4124521	4124980	459	0	0	0	0	0	459	0	-2.49	-2.2	0	1	1	0	0	93.9043	85.4238	66.7566	71.7935	18	18	18	18	57.2222	64.7222	74.1111	54.8333	18	3.92157
chr1	41259850	41260904	1054	0	0	0	0	0	1054	0	0	-1.49	0	1	1	1	0	96.6876	95.3549	80.9025	86.0572	37	37	37	37	45.3784	45.7027	60.2432	40.2162	37	3.51044
chr1	41294466	41295211	745	0	0	0	0	0	745	0	-2.06	0	0	1	1	1	1	96.2621	90.5625	61.7501	62.5535	16	16	16	16	41.8125	47.3125	52.25	38.125	16	2.14765
chr1	41322238	41322583	345	0	0	0	0	0	345	0	0	-3.67	0	1	1	0	0	97.3274	91.2465	89.827	93.5788	7	7	7	7	45.8571	44.4286	49.2857	34.7143	7	2.02899
chr1	41377411	41377590	179	0	0	0	0	0	179	0	0	-3.54	0	1	1	0	0	93.9655	81.5814	90.2031	89.9586	4	4	4	4	18	31.25	36.75	25.75	4	2.23464
chr1	41395093	41395288	195	195	0	0	0.554375	0	0	0	0	0	0	0	0	0	0	73.4375	74.256	62.3978	19.1382	4	4	4	4	12	22	20.75	19.25	4	2.05128
chr1	41418629	41419610	981	0	0	0	0	0	981	0	-1.94	0	0	1	1	0	0	86.8285	85.9873	85.6893	85.0549	23	23	23	23	49.4783	46.0435	48.2609	30.7826	23	2.34455
chr1	41466425	41466764	339	0	0	0	0	0	339	0	2.4	0	-2.19	0	0	1	0	96.9866	97.1507	46.2087	89.7073	6	6	6	6	50.8333	56.3333	68.5	51.6667	6	1.76991
chr1	414774	415124	350	0	0	0	0	0	350	0	0	0	1.8	1	1	0	1	1.90476	1.17256	1.10787	1.74261	7	7	7	7	15.2857	39.7143	41	32.7143	7	2
chr1	41477692	41478149	457	0	0	0	0	0	457	0	-3.25	-3.71	0	1	1	1	1	93.5659	95.1634	90.4448	86.5079	3	3	3	3	19.3333	31	46.3333	23.6667	3	0.656455
chr1	41487617	41488409	792	537	0	0.618209	0	0	697	0	0	0	-1.85	1	1	1	0	79.0216	75.5182	20.5013	59.0348	6	8	8	8	28.3333	26.375	33	29	7.5	0.94697
chr1	41508077	41508389	312	312	0	0.670106	0	0	0	0	0	0	0	0	1	1	1	86.6518	83.8058	25.8169	61.8129	9	9	9	9	27	35.4444	42.7778	29.3333	9	2.88462
chr1	41523572	41524428	856	0	0	0	0	0	856	0	-2.62	-2.24	0	1	2	1	1	0.926093	2.98706	0.549448	1.67341	46	46	46	46	54.587	57	71	48.587	46	5.37383
chr1	41548050	41548578	528	293	0	0.588931	0	0	491	0	2.37	0	-3.68	1	1	1	1	81.4706	63.3826	34	47.009	7	7	7	7	15.5714	23.2857	34.5714	16.1429	7	1.32576
chr1	4160584	4160811	227	227	0	0	0.569532	0	0	0	0	0	0	0	0	0	1	98	94.4677	84.9775	31.8445	5	5	5	5	9.4	23.8	23.8	19.8	5	2.20264
chr1	4164564	4164932	368	95	0	0	0.787463	0.634888	368	0	0	4	3.5	0	0	0	1	100	97.5714	82.4216	4.52991	4	4	4	4	9.75	17.5	20	25	4	1.08696
chr1	41678	41822	144	0	0	0	0	0	144	0	-3.45	-2.57	0	0	1	0	0	97.6752	98.5899	92.2829	93.5798	5	5	5	5	35.8	27.4	27.6	24	5	3.47222
chr1	41698262	41699043	781	0	0	0	0	0	781	0	0	-1.47	0	1	2	1	1	96.3156	86.5166	66.7305	80.5118	11	11	11	11	43.3636	50.9091	60.9091	39.1818	11	1.40845
chr1	4170687	4171233	546	0	0	0	0	0	546	0	0	-2.19	0	1	2	0	0	66.3258	50.5342	47.6557	62.0597	12	12	12	10	8.75	7.41667	9.33333	10.9	11.5	2.10623
chr1	41722603	41722927	324	0	0	0	0	0	324	0	-2.62	-3.08	0	1	1	0	0	88.2205	76.332	42.6099	65.1639	3	3	3	3	42.3333	45.6667	60.6667	44.3333	3	0.925926
chr1	41745558	41747558	2000	1868	0	0.514656	0	-0.505882	755	0	4.49	0	-2.82	0	0	2	2	94.1711	94.8012	46.3908	85.5524	33	33	33	33	32.6667	37.5455	46.303	38.8788	33	1.65
chr1	41756916	41757363	447	0	0	0	0	0	447	0	-2.92	-3.11	0	1	1	1	1	91.8742	81.3791	74.5467	88.2531	10	10	10	10	41.7	45.8	50.1	35.6	10	2.23714
chr1	41786453	41786856	403	403	0	0.632012	0.514753	0	0	0	0	0	0	1	1	1	1	88.1462	84.4013	28.2774	42.5388	12	12	12	12	50.4167	54	47.5	40.1667	12	2.97767
chr1	4181276	4181340	64	64	0	0	0.52989	0	0	0	0	0	0	0	0	0	1	99.4318	97.3563	92.8597	36.385	4	4	4	4	33.25	42.25	47	32.75	4	6.25
chr1	41813786	41814030	244	244	0	0	0.585305	0	0	0	0	0	0	1	0	0	0	79.12	71.599	56.7911	28.2352	7	7	7	7	20.5714	37.2857	43.2857	34	7	2.86885
chr1	41825874	41826153	279	279	0	0	0.537821	0	0	0	0	0	0	1	1	1	1	100	94.0528	77.4087	35.1012	7	7	7	7	10.8571	16.2857	21.8571	18.4286	7	2.50896
chr1	41829934	41830230	296	296	0	0.512604	0	0	0	0	0	0	0	1	1	1	0	96.7926	82.2118	27.1426	39.562	5	5	5	5	21.8	24.6	31	22.2	5	1.68919
chr1	41864713	41865107	394	0	0	0	0	0	394	0	0	3	0	0	0	0	1	98.2401	97.9167	90.5966	56.8809	7	7	7	7	34.4286	42	58.2857	33.7143	7	1.77665
chr1	41873934	41874230	296	0	0	0	0	0	296	0	-2.9	-3.37	0	1	1	0	0	87.1042	76.8143	77.613	88.7571	3	3	3	3	54.3333	59	73.6667	50	3	1.01351
chr1	41951148	41952200	1052	0	0	0	0	0	1052	0	1.44	0	0	1	1	1	2	93.3247	93.4312	60.5505	73.8448	30	30	30	30	36.6667	47.5333	57.9	38.1	30	2.85171
chr1	419873	420486	613	613	0	0.459412	0.708278	0	388	0	0	2.68	0	0	0	0	1	96.6476	94.4565	54.5612	32.8099	17	17	17	17	33.2941	31.7647	34.8235	29.2941	17	2.77325
chr1	41993824	41994303	479	0	0	0	0	0	479	0	-2.15	0	0	1	1	0	1	95.8528	86.7201	60.5697	55.2378	12	12	12	12	56.4167	49.5833	61.6667	36.5	12	2.50522
chr1	42008104	42009005	901	687	0	0.552742	0.425495	0	901	0	0	0	-2.03	2	1	1	1	96.7453	88.8641	34.5261	49.0468	27	27	27	27	43.1852	43.4074	50.4815	30.3333	27	2.99667
chr1	42014468	42014871	403	0	0	0	0	0	403	0	-2.54	-2.39	0	1	1	0	1	95.8655	90.2166	48.4695	53.4068	6	6	6	6	38.6667	48.3333	60.8333	46.5	6	1.48883
chr1	42023542	42024165	623	0	0	0	0	0	623	0	0	-2.61	0	1	1	0	0	75.7725	72.7973	54.6878	65.319	10	10	10	10	18.3	39.3	38.8	24.8	10	1.60514
chr1	42042481	42043240	759	0	0	0	0	0	759	0	-2.35	-2.28	0	1	1	0	1	95.8738	89.4126	74.7747	75.6056	15	15	15	15	45.9333	54.2	66.5333	50.4667	15	1.97628
chr1	42077519	42078129	610	0	0	0	0	0	610	0	-2.12	-2.91	0	1	1	0	0	91.5418	80.8713	74.8719	82.7637	23	23	23	23	69.6522	54.6522	67.6522	48.087	23	3.77049
chr1	42078281	42078721	440	0	0	0	0	0	440	0	0	-2.82	0	1	1	1	0	94.1909	84.3481	64.0278	82.2919	7	7	7	7	45.7143	55.1429	73.4286	43.4286	7	1.59091
chr1	42085080	42085754	674	0	0	0	0	0	674	0	-2.02	-3.05	0	1	1	0	0	92.5243	80.5126	76.7445	83.747	14	14	14	14	43.5	52.0714	59.1429	38.4286	14	2.07715
chr1	42092923	42093198	275	0	0	0	0	0	275	0	0	-2.02	0	1	1	1	0	98.3333	91.4634	26.9068	51.3736	2	2	2	2	28.5	41	55.5	40.5	2	0.727273
chr1	420971	421281	310	0	0	0	0	0	310	0	3.15	2.14	0	0	0	1	1	96.1538	100	30.5682	43.3712	2	2	2	2	30.5	41	39.5	34	2	0.645161
chr1	42162250	42162504	254	0	0	0	0	0	254	0	0	-2.6	0	1	1	0	0	98.5294	94.2434	91.1328	87.9863	4	4	4	4	13	27	36.75	23.25	4	1.5748
chr1	42186648	42186945	297	297	0	0.533669	0	0	0	0	0	0	0	1	1	0	1	95.1268	86.2126	37.018	46.0019	7	7	7	7	13.8571	32.4286	40	28.2857	7	2.3569
chr1	42216761	42217097	336	0	0	0	0	0	336	0	3.81	0	-2.58	0	0	1	0	70.6818	74.2424	28.9663	52.7253	4	4	4	4	32	30.75	36.75	31.5	4	1.19048
chr1	42223910	42224335	425	425	0	0.453246	0	0	0	0	0	0	0	0	0	0	0	96.9267	97.2147	50.3287	78.0951	20	20	20	20	47	54.85	61.9	48.65	20	4.70588
chr1	42226953	42227626	673	343	0	0.538758	0	0	609	0	2.14	0	-2.07	1	1	1	1	97.3911	96.1942	59.7942	78.5909	18	18	18	18	21.8889	27.7778	36.5	27.2778	18	2.67459
chr1	42258009	42258181	172	172	0	0.456201	0	0	0	0	0	0	0	0	1	1	0	99.3548	93.5409	44.6178	88.1127	5	5	5	5	25	44.6	45	35.8	5	2.90698
chr1	42397249	42397774	525	122	0	0.424837	0	0	525	0	2.79	0	-2.49	0	0	1	0	96.1751	95.4536	54.6583	85.8235	13	13	13	13	54.2308	44.4615	56.4615	45.3077	13	2.47619
chr1	42467995	42468511	516	0	0	0	0	0	516	0	0	2.13	2.16	0	0	0	1	93.4374	94.7889	89.0331	61.7099	10	10	10	10	62.4	80.2	92	65.7	10	1.93798
chr1	42474673	42475023	350	0	0	0	0	0	350	0	0	0	3.11	0	0	0	1	100	91.4286	96.5476	78.0629	4	4	4	4	3.5	13.75	19.75	16	4	1.14286
chr1	42485	42759	274	0	0	0	0	0	274	0	-2.49	0	0	1	0	0	0	91.2095	91.2833	90.9653	91.8203	16	16	16	16	67.75	57	59	34.875	16	5.83942
chr1	42501714	42502438	724	0	0	0	0	0	724	0	0	0	-1.73	1	1	1	1	61.4141	62.8933	43.4384	53.0834	10	11	11	11	14	20	24.0909	18.8182	10.75	1.48481
chr1	4253236	4253647	411	0	0	0	0	0	411	0	-3.75	-3.34	0	1	1	0	0	78.1817	73.1448	62.0762	68.7196	12	12	12	12	58.25	65.9167	70.25	46	12	2.91971
chr1	42601532	42602110	578	274	0	0.508533	0.555731	0	578	0	0	1.78	0	1	1	1	1	86.3798	86.5931	46.8478	38.0645	10	10	10	10	46.7	45.1	60.4	39.5	10	1.7301
chr1	42608976	42609588	612	370	0	0	0.788785	0	612	0	0	3.64	3.1	0	0	1	1	100	94.1708	75.8658	9.11404	4	4	4	4	8.75	22	27	22.5	4	0.653595
chr1	42685381	42685657	276	0	0	0	0	0	276	0	2.7	0	0	0	0	1	0	88.8889	100	50	94.1176	1	1	1	1	9	23	30	17	1	0.362319
chr1	42687325	42688099	774	595	0	0.548928	0	0	774	0	2.49	2.15	0	0	1	1	1	97.3948	88.7231	42.6899	62.8233	16	16	16	16	25.125	37	50.6875	33.75	16	2.06718
chr1	42717966	42718021	55	55	0	0.433327	0	0	0	0	0	0	0	0	1	0	0	96.0354	90.8673	60.043	90.3202	4	4	4	4	30	32.5	40.25	22.75	4	7.27273
chr1	42738026	42738462	436	0	0	0	0	0	436	0	-2.53	0	0	1	1	0	1	82.1738	83.279	72.4216	56.2008	8	8	8	8	26.5	28	37.875	28	8	1.83486
chr1	42807361	42808156	795	0	0	0	0	0	795	0	0	3.14	2.06	0	0	0	1	77.2762	68.08	64.5282	53.4376	18	20	20	20	9.44444	17.05	25.15	13.95	19.5	2.45283
chr1	42869380	42869786	406	0	0	0	0	0	406	0	-3.5	-2.55	0	1	1	0	0	79.3756	72.5281	72.7228	73.2759	11	11	11	11	10.5455	19.9091	28.5455	15.8182	11	2.70936
chr1	42876079	42876462	383	0	0	0	0	0	383	0	-2.5	-2.54	0	1	1	1	0	91.7693	81.3899	75.7349	85.3176	13	13	13	13	39.3846	50	66.3077	50	13	3.39426
chr1	42937275	42937857	582	0	0	0	0	0	582	0	-2.06	0	0	1	1	0	1	0.350271	0.731137	1.48209	0.850295	30	30	30	30	24.8667	35.8	48.8	33.6667	30	5.15464
chr1	42957334	42957820	486	468	0	0.497199	0	0	375	0	2.95	0	0	0	0	2	2	97.9063	96.5225	49.3464	68.6157	13	13	13	13	20.6923	34.3846	36.3846	25.9231	13	2.6749
chr1	42964463	42964889	426	426	0	0	0.46193	0	0	0	0	0	0	0	0	1	1	94.9123	95.861	75.7691	50.0471	14	14	14	14	22	31.0714	43.0714	26.7143	14	3.28638
chr1	42966640	42966887	247	247	0	0.438674	0	0	0	0	0	0	0	1	1	1	0	97.5087	92.7198	49.98	84.762	8	8	8	8	18.875	40.375	33	31.375	8	3.23887
chr1	42977130	42977282	152	0	0	0	0	0	152	0	0	3.22	0	0	0	0	1	0	0	0	0	1	1	1	1	6	15	15	4	1	0.657895
chr1	42977333	42977531	198	0	0	0	0	0	198	0	0	3.37	2.83	0	0	0	1	100	92.8571	80.5556	37.5	2	2	2	2	6	5	10.5	3	2	1.0101
chr1	43018750	43019073	323	0	0	0	0	0	323	0	0	3.17	3.75	0	0	0	1	97.5193	97.2054	92.8665	76.6381	10	10	10	10	26.4	42.5	57.3	42.6	10	3.09598
chr1	43020895	43021419	524	320	0	0	0.661496	0	524	0	0	1.72	1.7	1	1	1	1	65.8333	72.4786	66.9872	12.8205	4	5	4	5	5.5	6.4	15.5	6.2	4.5	0.858779
chr1	43033382	43033856	474	0	0	0	0	0	474	0	0	-2.73	0	1	1	0	0	93.0159	81.9048	77.9657	78.2051	3	3	3	3	10.3333	24.6667	27.6667	18.6667	3	0.632911
chr1	43150359	43150683	324	324	0	0.502009	0	0	0	0	0	0	0	0	0	1	0	95.8233	95.8007	50.9466	74.9428	9	10	10	10	29.6667	38.2	48.7	33.4	9.75	3.00926
chr1	43269734	43270267	533	0	0	0	0	0	533	0	-2.3	0	0	1	1	0	1	1.47885	0.260201	0.857941	1.78773	14	14	14	14	36.1429	52.2857	55.9286	38.2857	14	2.62664
chr1	43324530	43324963	433	0	0	0	0	0	433	0	0	3.19	2.79	0	0	0	1	66.1183	67.346	64.2152	45.9683	7	7	7	7	51.5714	49.4286	65.8571	45.5714	7	1.61663
chr1	43346902	43347707	805	0	0	0	0	0	805	0	-1.14	0	0	2	1	2	2	0.657131	0.288809	0.438142	0.231542	36	37	36	37	27.6389	33.6486	42.8889	29.7838	36.5	4.53416
chr1	43362062	43362471	409	0	0	0	0	0	409	0	2.84	2.57	0	0	1	1	1	97.6422	93.2445	60.6428	56.2482	8	8	8	8	43.5	47.375	49.5	31.25	8	1.95599
chr1	43396550	43397019	469	0	0	0	0	0	469	0	0	-2.04	0	1	1	1	0	89.1949	82.3547	63.2665	75.0061	11	11	11	11	20.8182	27	24.3636	20.8182	11	2.34542
chr1	43403382	43404025	643	334	0	0.53062	0	0	643	0	3.15	2.15	0	0	0	1	1	87.3131	86.7752	44.883	59.4808	10	10	10	10	12.3	24.1	23	24	10	1.55521
chr1	43421084	43421411	327	0	0	0	0	0	327	0	-2.17	0	0	1	1	0	1	8.56053	1.66667	15.9192	13.0608	10	10	10	10	13.4	24	30.5	22.7	10	3.0581
chr1	43465666	43466147	481	0	0	0	0	0	481	0	0	-1.62	0	1	1	1	1	95.3815	65.4273	18.7823	29.5382	5	5	5	5	25	25.4	46.8	33.8	5	1.0395
chr1	43473364	43473934	570	0	0	0	0	0	570	0	0	-1.47	0	1	1	0	1	8.27433	11.6454	2.61005	6.65435	19	19	19	19	14.9474	19.8947	23.1053	15.8421	19	3.33333
chr1	43481306	43482244	938	805	0	0.596617	0.636075	0	938	1.15	-1.04	0	1.55	1	1	1	1	87.8899	80.9228	27.5949	24.7828	29	29	29	29	51.0345	51.1379	55.1034	36.8276	29	3.09168
chr1	43499392	43499686	294	294	0	0.475777	0	-0.4405	0	0	0	0	0	1	1	1	0	85.4186	83.1068	31.0625	77.6316	9	9	9	9	38.5556	41.1111	43.8889	39.2222	9	3.06122
chr1	43514751	43515276	525	0	0	0	0	0	525	0	2.62	0	0	0	1	1	2	94.6154	93.15	36.8434	63.8707	5	5	5	5	12.2	21.6	37	23.2	5	0.952381
chr1	43515367	43515541	174	0	0	0	0	0	174	0	3.85	0	0	0	0	1	0	95.1469	98.8095	64.3062	98.8095	3	3	3	3	22.3333	22	33.6667	21.6667	3	1.72414
chr1	43523331	43523792	461	0	0	0	0	0	461	0	0	-1.94	0	1	1	1	1	97.7236	90.9443	81.0022	89.9639	4	4	4	4	26.5	29	39.75	23.25	4	0.867679
chr1	4355814	4356185	371	0	0	0	0	0	371	0	3.21	0	-2.42	0	0	1	0	81.7708	83.3618	57.642	77.6809	8	8	8	8	11.375	18.125	21.625	12.875	8	2.15633
chr1	43837771	43838355	584	328	0	0.529362	0.69591	0	584	0	0	2.34	2.12	1	1	1	1	96.0287	92.1737	45.7033	28.0764	8	8	8	8	58.25	61.25	73.875	45.25	8	1.36986
chr1	43873253	43873572	319	254	0	0.489755	0	0	302	0	2.32	0	-2.14	0	0	1	0	77.6085	76.6322	38.1335	70.1206	10	10	10	10	50.5	64.7	72.3	53.9	10	3.1348
chr1	43912712	43913351	639	639	0	0	0.59701	0.559129	485	0	0	3.78	3.25	0	0	0	1	95.7198	95.7281	90.1907	46.0447	10	11	11	11	20.5	29.9091	35.0909	23	10.75	1.68232
chr1	4395605	4395933	328	0	0	0	0	0	328	0	0	-2.89	0	1	1	0	0	41.6667	40.5952	33.7121	33.3333	3	4	4	4	6	8.75	7	7.75	3.75	1.14329
chr1	43965510	43965985	475	0	0	0	0	0	475	0	-3.64	-3.59	0	1	1	0	0	87.3126	73.352	40.482	51.1237	11	11	11	11	40.1818	43.5455	47.4545	33.3636	11	2.31579
chr1	44002731	44003379	648	0	0	0	0	0	648	0	0	0.98	0	1	1	1	1	0.706502	0.403552	0.451667	0.575719	42	42	42	42	73.619	75.4524	85.1667	53.2857	42	6.48148
chr1	44115480	44115691	211	0	0	0	0	0	211	0	0	2.78	3.78	0	0	0	1	0	50	41.6667	0	1	4	4	3	1	4.75	3	2	3	1.4218
chr1	44142411	44142590	179	0	0	0	0	0	179	0	-2.18	-2.39	0	1	1	0	0	93.1481	78.4897	59.5413	62.9473	4	4	4	4	24.5	31.75	34.25	23.75	4	2.23464
chr1	44164580	44165259	679	387	0	0	0.565931	0.498261	679	0	0	3.82	2.76	0	0	0	1	97.0706	97.5769	90.4875	44.733	19	19	19	19	58.3158	76.2105	77.5789	51.3684	19	2.79823
chr1	44166849	44167285	436	0	0	0	0	0	436	0	0	5.72	4.13	0	0	0	1	97.0463	96.1427	89.074	57.7563	13	13	13	13	16.4615	19.1538	19.7692	15.5385	13	2.98165
chr1	44186798	44186893	95	95	0	0	0.46167	0	0	0	0	0	0	0	0	0	0	92.1189	99.4565	82.4039	22.3148	4	4	4	4	21.75	23.75	34.75	22.5	4	4.21053
chr1	44197743	44198635	892	892	0	0	0.686679	0.611591	516	0	0	3.93	0	0	0	0	1	88.1169	84.8136	71.2732	21.221	10	10	11	11	19	24.5	27.8182	16.8182	10.5	1.17713
chr1	44204661	44204915	254	0	0	0	0	0	254	0	-1.93	0	0	1	1	1	1	0.727651	0.246914	0.217865	0.653595	9	9	9	9	21.8889	34.2222	43.4444	28.1111	9	3.54331
chr1	44205065	44205515	450	0	0	0	0	0	450	0	-1.45	0	1.88	1	1	1	1	4.92304	1.01194	0.956955	0.310559	22	23	23	23	28.8182	43.3913	41.7391	31.1739	22.75	5.05556
chr1	44239864	44240494	630	0	0	0	0	0	630	0	-1.78	0	0	1	1	1	1	19.3418	19.2005	14.1787	14.8132	15	16	16	16	31.6	37.75	36.9375	26.6875	15.75	2.5
chr1	44288274	44288715	441	0	0	0	0	0	441	0	-2.63	-3.82	0	1	1	0	0	96.329	94.8111	91.2239	92.1489	14	14	14	14	52.1429	67.5714	66.2857	41.0714	14	3.1746
chr1	44294854	44295165	311	0	0	0	0	0	311	0	-4.05	-4.7	0	1	1	0	0	89.7547	69.899	57.0605	61.485	3	3	3	3	47.3333	60.3333	67	46.3333	3	0.96463
chr1	44301078	44301212	134	0	0	0	0	0	134	0	-2.05	-2.5	0	0	1	0	0	0	0	0	0	0	0	0	0	0	0	0	0	0	0
chr1	44340618	44341388	770	0	0	0	0	0	770	0	-2.27	0	0	1	1	1	1	0.82844	1.28114	0.537314	0.304366	32	32	32	32	33.7188	41.4688	49.4375	32.6562	32	4.15584
chr1	44362578	44363289	711	0	0	0	0	0	711	0	-3.17	-1.61	0	1	1	0	1	2.66483	2.07374	2.64368	3.52187	34	34	34	34	64.5	60.1176	72.9118	49.2941	34	4.782
chr1	4451986	4453011	1025	0	0	0	0	0	1025	0	-2.26	0	2.3	1	1	1	1	2.24162	2.28098	2.18337	0.58511	61	61	61	61	56.4098	57.6885	61.9508	40	61	5.95122
chr1	44521990	44522887	897	765	0	0.498511	0	0	778	0	3.95	0	0	0	0	1	1	95.9371	92.7565	44.3886	64.5047	27	27	27	27	42.5185	45.1481	52.7037	36.7407	27	3.01003
chr1	44525904	44526193	289	180	0	0.516309	0	0	250	0	3.39	0	-2.92	0	0	1	0	90.6676	94.7729	37.2415	48.0483	4	4	4	4	19.75	29.75	28.5	22.25	4	1.38408
chr1	44530247	44530483	236	0	0	0	0	0	236	0	2.81	0	0	0	0	1	1	0	0	0	0	0	0	0	0	0	0	0	0	0	0
chr1	44530850	44531416	566	548	0	0.575462	0.661429	0	394	0	3.93	2.36	-1.57	0	1	2	2	90.108	94.7691	43.0593	40.7371	10	10	10	10	35.2	32.9	39.3	23.7	10	1.76678
chr1	44533501	44533734	233	126	0	0.543365	0	0	194	0	3.51	0	0	0	0	1	1	97.1591	93.2084	38.619	80.4792	4	4	4	4	32.75	35.75	45.75	34	4	1.71674
chr1	44554200	44554523	323	0	0	0	0	0	323	0	2.23	0	0	0	0	1	0	96.3411	96.0326	64.3085	91.4246	11	11	11	11	34.2727	60.5455	70.2727	46.8182	11	3.40557
chr1	44597109	44597384	275	0	0	0	0	0	275	0	-2.2	-2.39	0	1	1	0	0	1.80136	1.23996	1.81296	1.09427	22	22	22	22	19.8636	35.6364	38.7273	28.0909	22	8
chr1	44611412	44611683	271	271	0	0.498251	0	0	0	0	0	0	0	0	0	1	0	95.4167	98.6708	47.7526	79.5478	8	8	8	8	9.25	19.75	25.625	17.375	8	2.95203
chr1	44640875	44641378	503	222	0	0.626339	0	0	503	0	3.23	0	-1.8	1	1	1	1	98.8889	93.6689	25.7574	44.296	6	6	6	6	25.6667	34.6667	46.8333	32.6667	6	1.19284
chr1	44647458	44647684	226	226	0	0.564756	0	-0.556821	0	0	0	0	0	0	0	1	0	96.8476	97.9167	42.4515	97.1525	7	7	7	7	24.1429	31.2857	38.7143	33.4286	7	3.09735
chr1	44657425	44657642	217	0	0	0	0	0	217	0	0	2.69	3.36	0	0	0	1	100	93.9394	87.9279	11.3095	2	2	2	2	27.5	19	26	28.5	2	0.921659
chr1	44659265	44660325	1060	1016	0	0.542429	0.647558	0	314	0	0	3.9	2.9	0	0	1	3	90.3423	92.2107	42.8804	25.8513	13	14	14	14	17.1538	21.3571	25.0714	17.5714	13.75	1.29717
chr1	44660901	44661327	426	0	0	0	0	0	426	0	0	4.02	3.69	0	0	0	1	1.22451	1.19876	1.26932	0.814165	19	19	19	19	28.1053	39.9474	51.1053	42.8947	19	4.46009
chr1	44662574	44662785	211	211	0	0	0.548046	0.498895	0	0	0	0	0	0	0	0	0	100	95.5985	88.1937	43.9495	10	10	10	10	4.9	11.9	13.5	11	10	4.73934
chr1	44666724	44667819	1095	1002	0	0.53041	0.694243	0	733	0	0	2.46	0	0	1	1	1	97.9564	94.7193	47.0821	36.8428	27	27	27	27	20.963	33.5556	49.1852	35.4444	27	2.46575
chr1	44675353	44675713	360	0	0	0	0	0	360	0	0	0	1.74	1	1	1	1	0.422366	0.41514	1.07017	1.39474	14	14	14	14	44.4286	50	56.7857	41.5714	14	3.88889
chr1	44677611	44678109	498	0	0	0	0	0	498	0	0	3.61	2.69	0	0	0	1	96.0151	96.0903	88.7902	67.5742	14	14	14	14	44	52.4286	55.0714	39.3571	14	2.81124
chr1	44682637	44683286	649	356	0	0	0.657012	0.63667	611	0	0	3.52	3.07	0	0	0	1	93.1002	84.7519	88.4293	33.8335	7	7	7	7	19	22.1429	25	16.4286	7	1.07858
chr1	44691935	44692356	421	421	0	0	0.539138	0.496731	0	0	0	0	0	1	1	0	2	97.174	94.3541	82.6596	39.8972	12	13	13	13	32.5	38.8462	51.3846	31.9231	12.75	3.0285
chr1	44699045	44699276	231	0	0	0	0	0	231	0	0	3.41	0	0	0	0	1	92.8571	90	88.8889	19.0476	1	1	1	1	14	40	27	21	1	0.4329
chr1	44708366	44708553	187	0	0	0	0	0	187	0	0	4.06	0	0	0	0	1	94.9123	95.7672	87.8582	41.943	3	3	3	3	15	19.3333	33.3333	12.6667	3	1.60428
chr1	44740328	44740743	415	0	0	0	0	0	415	0	-1.95	0	0	1	1	0	1	94.2698	75.1269	60.2074	57.9156	8	8	8	8	39.375	44.375	49.75	44.375	8	1.92771
chr1	44744072	44744815	743	0	0	0	0	0	743	0	0	-1.77	0	1	1	1	2	10.0301	14.5081	26.5387	25.0064	31	31	31	31	31.2258	41.2258	45.5161	39.7097	31	4.17227
chr1	44774205	44774622	417	290	0	0	0.547377	0.473611	417	0	0	0	2.41	1	1	0	1	96.6202	88.3148	74.8758	26.0131	14	14	14	14	63.1429	62.2143	51.5714	37.3571	14	3.35731
chr1	44788310	44788374	64	64	0	0.523693	0	0	0	0	0	0	0	0	0	1	0	100	82.1429	23.75	68.4524	4	4	4	4	4.5	5.75	6	5.75	4	6.25
chr1	44794547	44794716	169	169	0	0.447468	0	0	0	0	0	0	0	0	1	1	0	88.8889	90.9264	57.8593	82.0455	9	9	9	9	6.88889	12	13.6667	11.4444	9	5.32544
chr1	44811191	44812192	1001	244	0	0	0.458169	0	1001	0	0	1.52	1.56	1	1	1	1	98.0562	94.3546	64.2802	52.7109	26	26	26	26	29.6538	35.2692	39.1154	23.8462	26	2.5974
chr1	44828138	44828338	200	200	0	0	0.488508	0	0	0	0	0	0	0	0	0	0	98.4127	95.8036	87.2059	57.0379	4	4	4	4	25.75	38.25	44.5	30.25	4	2
chr1	44828800	44829076	276	269	0	0	0.507341	0	219	0	0	2.6	2.6	0	0	0	1	97.3577	95.3624	77.2936	39.4507	10	10	10	10	32.5	51.5	54.8	38.4	10	3.62319
chr1	44838011	44838202	191	0	0	0	0	0	191	0	4.46	0	0	0	0	1	0	100	100	41.6667	0	2	2	2	1	2	3.5	2.5	1	1.75	0.91623
chr1	4484373	4485069	696	598	0	0.524079	0	-0.430666	632	0	0	-2.01	-2.91	1	1	1	0	93.4321	86.4752	37.3943	70.5042	18	18	18	18	32.1111	41.0556	46.4444	31.2778	18	2.58621
chr1	44849025	44849731	706	0	0	0	0	0	706	0	-2.27	-1.92	0	1	1	0	0	97.3819	90.2102	78.9198	63.4776	11	11	11	11	32.5455	46.9091	50.5455	42.5455	11	1.55807
chr1	4487786	4488438	652	394	0	0	0.619115	0	619	0	0	0	2.36	1	1	0	1	92.4513	81.0577	49.7	23.5138	12	12	12	12	23.25	29.9167	37.75	24.0833	12	1.84049
chr1	44884765	44885015	250	250	0	0.488959	0	0	0	0	0	0	0	1	0	1	0	96.7289	97.7783	58.8053	76.5015	7	7	7	7	23.4286	18.7143	24	15.7143	7	2.8
chr1	44888938	44889202	264	264	0	0.53803	0	0	0	0	0	0	0	1	1	1	1	93.0167	85.5705	20.8827	35.7141	8	8	8	8	35.375	42.5	58.125	49.125	8	3.0303
chr1	44892055	44892287	232	0	0	0	0	0	232	0	-1.84	0	0	1	1	1	1	98	85.6394	24.082	22.9552	5	5	5	5	14.2	23	36.4	24.6	5	2.15517
chr1	44893228	44893424	196	0	0	0	0	0	196	0	-1.84	0	0	1	1	0	0	84.6154	55.9743	3.98293	29.1667	2	2	2	2	13	33	37.5	24	2	1.02041
chr1	44896585	44896922	337	337	0	0	0.491371	0	0	0	0	0	0	0	0	0	0	99.2754	98.2775	78.171	41.406	6	6	6	6	15.1667	31.5	29	24	6	1.78042
chr1	44907279	44907442	163	0	0	0	0	0	163	0	0	-4.17	0	0	1	0	0	97.9167	90.2778	82.7286	89.596	2	2	2	2	21	36	52.5	39	2	1.22699
chr1	44911736	44912025	289	289	0	0	0.534904	0	0	0	0	0	0	1	1	1	1	93.5246	87.9878	40.7546	33.1	7	7	7	7	21.2857	35	35.7143	27.8571	7	2.42215
chr1	4491693	4492340	647	0	0	0	0	0	647	0	-3.52	-2.42	0	1	1	0	1	83.901	69.2196	52.364	53.8522	9	9	9	9	36.7778	44	48.7778	35.7778	9	1.39104
chr1	44917681	44918021	340	340	0	0	0.585749	0	0	0	0	0	0	0	0	0	1	97.0236	96.8056	76.7738	29.3539	5	5	5	5	29.4	40.6	42.6	31.4	5	1.47059
chr1	44918675	44918878	203	203	0	0.53033	0	0	93	0	0	0	-4.93	0	0	1	0	98.7879	94.6561	35.7377	85.9496	5	5	5	5	23.2	26.4	32	22	5	2.46305
chr1	44939354	44940000	646	0	0	0	0	0	646	0	-2.69	-4.18	0	1	1	0	0	88.7814	74.5112	54.647	60.79	14	14	14	14	54.0714	48.6429	54.2143	38.7857	14	2.16718
chr1	44980931	44981245	314	314	0	0.542988	0	0	0	0	0	0	0	0	0	0	0	100	92.1207	33.4758	67.518	6	6	6	6	2.83333	13.8333	18	8.66667	6	1.91083
chr1	44989021	44989742	721	645	0	0.662719	0.683209	0	578	0	3.7	2.71	0	0	0	1	1	98.2677	94.2778	31.4437	27.8132	13	13	13	13	21.3846	41	47.4615	26.3846	13	1.80305
chr1	4501582	4501858	276	0	0	0	0	0	276	0	-4.15	-2.05	0	1	1	0	0	72.1405	65.7986	40.6601	36.146	4	4	4	4	20.25	20.75	20.25	18.5	4	1.44928
chr1	45018916	45019314	398	0	0	0	0	0	398	0	-2.37	-2.76	0	0	1	0	0	99.7917	94.0359	80.5202	76.0073	10	10	10	10	18.5	27.4	36.1	19.7	10	2.51256
chr1	4502376	4502950	574	0	0	0	0	0	574	0	-2.49	0	0	1	1	1	1	95.3803	71.1111	4.97835	7.22029	3	3	3	3	29.6667	46.6667	66	35.3333	3	0.522648
chr1	45024045	45024863	818	0	0	0	0	0	818	0	-1.83	-3.15	0	1	1	0	0	90.5892	85.3407	79.109	76.5748	25	25	25	25	70.6	69.96	87.6	54.6	25	3.05623
chr1	45034242	45034980	738	0	0	0	0	0	738	0	-2.58	-2.88	0	1	1	1	0	88.2795	71.8414	70.2946	75.5236	13	13	13	13	49.6154	57.7692	62.1538	40.6154	13	1.76152
chr1	45039377	45039606	229	0	0	0	0	0	229	0	0	-4.03	0	1	1	0	0	0	0	0	0	0	0	0	0	0	0	0	0	0	0
chr1	45067150	45067432	282	282	0	0	0.68325	0.517944	0	0	0	0	0	0	0	0	0	95.3484	92.8982	75.469	24.5414	9	9	9	9	52	73.7778	76.2222	50.5556	9	3.19149
chr1	45068982	45069313	331	0	0	0	0	0	331	0	-3.42	-2.42	0	1	1	1	1	83.3333	59.3068	19.3878	20.0203	2	2	2	2	25	30	33.5	26.5	2	0.60423
chr1	45070224	45070677	453	0	0	0	0	0	453	0	-1.3	-1.61	0	1	1	1	1	88.6507	61.6734	12.2778	18.6162	10	10	10	10	41.3	51.7	56.9	35.7	10	2.20751
chr1	45076448	45076683	235	235	0	0.694116	0	-0.466459	0	0	0	0	0	1	1	1	1	98.4181	93.9277	31.5813	72.0817	7	7	7	7	46.8571	52.4286	69.1429	47.7143	7	2.97872
chr1	4507886	4508473	587	293	0	0	0.580466	0	587	0	0	0	2.08	1	1	1	1	93.8686	86.1291	56.4171	45.927	16	16	16	16	37.0625	41.5	50.3125	35.3125	16	2.72572
chr1	45080252	45080973	721	721	0	0.551044	0	0	0	0	0	0	0	0	0	1	1	96.0948	95.6403	44.1714	66.7009	16	16	16	16	19.4375	32.25	46.125	28.9375	16	2.21914
chr1	45082828	45083661	833	833	0	0.539769	0.596813	0	0	0	0	0	0	1	2	1	1	97.1357	87.178	35.0957	33.0109	22	22	22	22	43.1364	41.5	44.6364	28.8636	22	2.64106
chr1	45092057	45092641	584	584	0	0.54019	0.452065	0	0	0	0	0	0	1	1	1	1	96.5975	89.4776	39.2996	47.1747	25	25	25	25	48.4	42.92	48.04	33.44	25	4.28082
chr1	45095419	45095989	570	468	0	0.602955	0.708549	0	424	0	-2.77	0	0	1	1	0	1	94.9417	88.7902	31.6224	20.7972	10	10	10	10	38.5	39.8	50	30.9	10	1.75439
chr1	4510150	4510431	281	281	0	0	0.58316	0	0	0	0	0	0	0	0	0	0	96.3675	91.3053	68.4666	35.1611	6	8	8	8	13.8333	27.25	24	17.625	7.5	2.66904
chr1	45102477	45102939	462	0	0	0	0	0	462	0	-1.92	0	0	1	1	0	0	93.9069	90.4005	73.9203	69.916	12	12	12	12	57.3333	51.4167	44.75	37.25	12	2.5974
chr1	45112749	45113158	409	409	0	0.573151	0	0	278	0	4.41	3.84	0	0	0	1	1	96.8672	92.2742	54.3654	53.9116	7	7	7	7	7	12.5714	16	10.4286	7	1.71149
chr1	4512599	4513068	469	469	0	0.584957	0.554056	0	0	0	0	0	0	1	1	1	1	95.5351	92.8891	29.6604	34.8237	21	21	21	21	37.4286	42.9524	40.2857	32.5714	21	4.47761
chr1	4514151	4514747	596	317	0	0	0.501753	0	596	0	-2.77	-2.62	0	1	1	1	1	91.5918	75.1763	40.9667	28.3382	12	12	12	12	47.4167	44.25	48.75	31.6667	12	2.01342
chr1	45161284	45161596	312	0	0	0	0	0	312	0	2.78	0	0	0	0	1	0	94.3305	96.3293	59.6711	92.1567	9	9	9	9	15.5556	28.3333	33.3333	22.3333	9	2.88462
chr1	4520595	4521394	799	0	0	0	0	0	799	0	-3.23	-3.17	0	1	1	1	0	94.4915	71.4094	53.5653	35.7275	24	24	24	24	46.875	52.125	56.875	41.125	24	3.00375
chr1	45217255	45217540	285	285	0	0.478834	0	0	0	0	0	0	0	0	0	1	0	96.2213	96.5904	43.9569	65.3201	7	7	7	7	38.5714	45.4286	49.4286	28	7	2.45614
chr1	45225613	45225873	260	260	0	0.506239	0	0	0	0	0	0	0	0	0	0	1	95.4716	95.3668	40.9339	59.1332	7	7	7	7	42.8571	45.1429	45.8571	32.2857	7	2.69231
chr1	45236789	45237009	220	220	0	0	0.682448	0	0	0	0	0	0	0	0	0	1	95.665	98.1733	80.3001	40.0191	4	4	4	4	26.5	45	49	34	4	1.81818
chr1	45237109	45237478	369	0	0	0	0	0	369	0	0	2.51	2.11	0	0	0	1	78.6312	77.8319	43.3511	40	5	5	5	5	20	34.2	35.8	28.2	5	1.35501
chr1	45266828	45267656	828	0	0	0	0	0	828	0	-1.65	0	0	1	1	0	0	0.874168	0.742951	0.648679	1.07569	39	39	39	39	28.8718	42.7692	48.2051	38.4359	39	4.71014
chr1	45279943	45280596	653	0	0	0	0	0	653	0	0	2.28	2.35	0	0	0	1	97.4359	90.2439	52.2727	17.8571	1	1	1	1	39	41	44	28	1	0.153139
chr1	4528268	4529337	1069	1069	0	0.552155	0.47159	0	0	0	0	0	0	1	1	1	2	94.9057	85.928	31.9131	44.4148	31	31	31	31	55.3871	68.129	71.9032	50.7097	31	2.89991
chr1	45296408	45296840	432	0	0	0	0	0	432	0	-1.98	0	0	1	1	0	0	100	77.7778	100	87.5	1	1	1	1	14	9	9	16	1	0.231481
chr1	45347399	45348144	745	0	0	0	0	0	745	0	1.78	0	-2.67	0	1	1	0	95.7499	89.7325	55.8914	77.9071	13	13	13	13	37.7692	33.6923	39.5385	26.2308	13	1.74497
chr1	45358823	45359639	816	0	0	0	0	0	816	0	-2.35	-2.17	0	1	1	0	0	1.28301	0.976714	1.36088	2.45637	35	35	35	35	54.8286	60.8571	63.6571	40.7714	35	4.28922
chr1	45361908	45362417	509	0	0	0	0	0	509	0	0	-2.94	0	1	1	1	0	96.4084	90.428	79.8029	92.8367	25	25	25	25	87.08	87.76	93.08	55.84	25	4.91159
chr1	4538727	4539206	479	0	0	0	0	0	479	0	-2.33	-1.95	0	1	1	0	0	87.0736	83.7194	71.512	69.2658	15	15	15	15	45.4667	40.6667	45.1333	26.6	15	3.13152
chr1	45391958	45392724	766	0	0	0	0	0	766	0	-2.28	-2.19	0	1	1	0	0	90.3934	79.9017	79.9532	88.327	26	26	26	26	51.2308	50.3462	63.5769	43.1538	26	3.39426
chr1	4540139	4540644	505	505	0	0.581633	0.838133	0	0	0	0	0	0	1	1	1	1	93.3147	91.2262	42.1306	11.0874	18	18	18	18	33.6111	42.1111	58.0556	33.1111	18	3.56436
chr1	45405123	45406007	884	529	0	0	0.518335	0.49008	726	0	0	3.03	2.18	0	0	0	1	96.997	97.9625	89.9438	61.6133	33	33	33	33	58.5455	55.697	64.1515	44.1818	33	3.73303
chr1	45420908	45421446	538	0	0	0	0	0	538	0	-2.9	-2.34	0	1	1	0	0	89.5575	73.8641	35.6759	33.5276	14	14	14	14	51.3571	55	61	44.3571	14	2.60223
chr1	45423927	45424095	168	168	0	0	0.498816	0	0	0	0	0	0	0	0	0	0	85.6593	81.7107	67.6838	8.6735	5	5	5	5	15.4	33.4	36.2	23.2	5	2.97619
chr1	45425949	45426276	327	0	0	0	0	0	327	0	-2.62	-3.43	0	1	1	0	0	86.0462	73.9998	88.7503	90.2963	3	3	3	3	37.6667	49.6667	47.3333	37	3	0.917431
chr1	45478164	45478564	400	0	0	0	0	0	400	0	0	-2.47	0	1	1	1	0	87.8675	64.2559	31.3737	59.0138	14	14	14	14	69.5714	61.5714	73.7857	47.8571	14	3.5
chr1	45478843	45479256	413	0	0	0	0	0	413	0	0	-1.83	0	1	1	1	0	90.2519	76.1903	43.9741	72.9093	19	19	19	19	72.8421	61.5789	71.7895	50.2632	19	4.60048
chr1	45481057	45481688	631	0	0	0	0	0	631	0	0	-3.4	0	1	1	0	0	92.2592	69.4157	62.9057	69.133	15	15	15	15	62.3333	53.6	58.1333	45.2667	15	2.37718
chr1	4548947	4549418	471	0	0	0	0	0	471	1.58	-3.42	-3.15	0	0	1	0	0	92.1744	77.5309	65.003	67.8611	15	15	15	15	38.2667	42.5333	57.5333	32.7333	15	3.18471
chr1	45503528	45504207	679	0	0	0	0	0	679	0	0	-2.1	0	1	1	0	0	0.708193	0.500282	0.797158	0.780111	63	63	63	63	65.5079	57.0317	72.9206	51.3016	63	9.27835
chr1	45505600	45505723	123	0	0	0	0	0	123	0	-3.15	0	0	0	1	0	0	0	0	0	2.77778	2	2	2	2	6	18	22	18	2	1.62602
chr1	45506093	45506298	205	0	0	0	0	0	205	0	-2.65	-3.38	0	1	1	0	0	0.192308	0.572581	0.331028	1.73776	10	10	10	10	30.3	37.6	52.6	35.5	10	4.87805
chr1	45508662	45509095	433	0	0	0	0	0	433	0	-4.2	-4.84	0	1	1	0	0	0.504508	0.40877	1.05524	0.358849	26	26	26	26	65	65.3462	81.0385	51.5	26	6.00462
chr1	45520308	45520774	466	0	0	0	0	0	466	0	-2.91	-3.08	0	1	1	0	0	89.8729	79.5589	87.3316	88.9866	14	14	14	14	80.5	66.3571	65.7857	52.5714	14	3.00429
chr1	4552585	4553201	616	0	0	0	0	0	616	0	-4.63	-4.78	0	1	1	0	0	80.1899	63.6719	56.4155	62.4211	10	10	10	10	50.3	49.4	53.1	35.2	10	1.62338
chr1	45558781	45559299	518	0	0	0	0	0	518	0	-2.48	0	2.11	1	1	0	1	0.847504	0.22971	0.416795	0.833694	36	36	36	36	55.7222	55.5	63.6111	42.75	36	6.94981
chr1	4557190	4557690	500	0	0	0	0	0	500	0	0	0	1.02	2	1	1	1	0.175439	0	1.06838	0	15	14	15	12	9.8	15.1429	13.2	15.3333	14	2.8
chr1	45584406	45585052	646	0	0	0	0	0	646	0	-3.42	-3.99	0	1	1	1	0	79.675	45.5615	15.0916	20.952	10	10	10	10	60	52.2	56.4	46.5	10	1.54799
chr1	4559927	4560242	315	0	0	0	0	0	315	0	-2.1	0	0	1	0	0	0	94.2697	95.6473	78.8306	89.6551	12	12	12	12	81.9167	82	84.1667	50.5833	12	3.80952
chr1	4562209	4562604	395	395	0	0.53092	0	-0.494765	0	0	0	0	0	0	0	1	0	98.9644	95.1887	35.9273	89.2726	8	8	8	8	70.125	62.375	70.5	47.375	8	2.02532
chr1	4562788	4563355	567	0	0	0	0	0	567	0	-2.73	-2.61	0	1	1	1	0	88.1407	72.4681	70.1992	68.6062	24	24	24	24	65.3333	67.3333	71.4167	53.5	24	4.2328
chr1	45642450	45642951	501	298	0	0.664272	0.614633	0	365	0	0	2.81	0	0	0	1	1	96.5122	95.6528	37.5966	39.8014	9	9	9	9	34.8889	44.8889	49.2222	35.5556	9	1.79641
chr1	45644659	45644753	94	94	0	0.636665	0.657703	0	0	0	0	0	0	0	0	1	1	97.9375	93.5449	30.8868	33.1845	4	4	4	4	32	40.75	33.5	21.75	4	4.25532
chr1	45652627	45653229	602	602	0	0.525053	0.535144	0	0	0	0	0	0	0	0	1	1	90.0641	94.9414	46.8497	45.1277	7	9	9	9	10.8571	16	27.2222	17.1111	8.5	1.41196
chr1	4565643	4566154	511	0	0	0	0	0	511	0	-3.65	-1.98	1.67	1	1	1	1	72.2208	48.3809	18.7631	9.15145	19	19	19	19	39.2105	45.2105	48.3158	35.1053	19	3.7182
chr1	45656960	45657606	646	0	0	0	0	0	646	0	2.21	0	0	1	0	1	0	97.0564	95.9058	78.3018	87.7844	22	22	22	22	38	44.8182	51.5909	38.1364	22	3.40557
chr1	45659606	45659793	187	187	0	0.634041	0	0	0	0	0	0	0	1	1	1	1	93.9386	84.757	12.0864	39.4011	6	6	6	6	31.1667	38.1667	60.5	35.1667	6	3.20856
chr1	45660869	45661126	257	257	0	0.690251	0.584737	0	0	0	0	0	0	1	1	1	1	89.8861	90.4762	10.2047	21.4668	7	7	7	7	27.8571	29.2857	33.2857	20.7143	7	2.72374
chr1	45662589	45662893	304	0	0	0	0	0	304	0	2.58	0	0	1	0	1	1	97.0588	93.5606	36.6667	49.7727	2	2	2	2	12	28	17.5	21	2	0.657895
chr1	45662925	45663054	129	0	0	0	0	0	129	0	0	3.49	0	0	0	0	1	100	91.6667	42.3077	16	1	1	1	1	9	24	26	25	1	0.775194
chr1	45665315	45665973	658	378	0	0.620529	0.45703	0	658	0	1.78	0	0	1	1	1	1	75.7039	74.9627	24.4288	44.7411	17	17	17	17	14	16.2353	19	17.2941	17	2.58359
chr1	45676741	45677140	399	399	0	0.546734	0.683888	0	0	0	0	0	0	1	0	0	1	97.1814	92.5367	35.0231	20.3108	10	10	10	10	47.7	50.7	53.5	43.2	10	2.50627
chr1	45679157	45679674	517	378	0	0.798845	0.815156	0	517	0	0	2	0	0	2	1	1	97.2854	95.5583	14.8188	11.2325	15	15	15	15	44.7333	54.4	47.6	32.4	15	2.90135
chr1	45682798	45683411	613	491	0	0	0.619272	0.511565	439	0	0	0	2.66	0	0	0	1	95.6703	89.8095	71.8127	23.026	6	6	6	6	19.3333	34.3333	40.1667	24.6667	6	0.978793
chr1	4568292	4568514	222	0	0	0	0	0	222	0	0	-2.53	0	1	1	0	0	93.1116	76.3644	16.2811	11.7618	2	2	2	2	86.5	86.5	104	63.5	2	0.900901
chr1	45685293	45685899	606	606	0	0.564207	0	-0.496834	0	0	0	0	0	0	0	0	0	97.7034	96.1276	33.1636	78.5909	10	10	10	10	35.4	41.8	38.8	27.4	10	1.65017
chr1	45687384	45687839	455	455	0	0.63773	0.498869	0	0	0	0	0	0	0	0	0	0	93.0004	91.3763	31.8583	47.5166	8	8	8	8	29.25	39.75	42.5	33.25	8	1.75824
chr1	45691225	45691637	412	412	0	0	0.594779	0.441072	0	0	0	0	0	0	0	0	0	91.6275	94.7139	79.7282	38.2135	11	11	11	11	11.1818	32.1818	35.0909	26.4545	11	2.6699
chr1	45693002	45693743	741	717	0	0.651721	0.667099	0	541	0	0	2.19	0	1	1	1	1	98.4555	94.1512	28.7539	31.2621	15	15	15	15	19.2667	39.6667	46.1333	27.6	15	2.02429
chr1	45698364	45698708	344	0	0	0	0	0	344	0	2.55	2.89	0	0	0	1	1	92.3697	70.2076	6.38514	16.7861	3	3	3	3	29.3333	53	52.3333	42	3	0.872093
chr1	45700005	45700982	977	894	0	0.617186	0.598323	0	681	0	0	2.08	0	0	0	1	1	95.1263	95.9856	53.4864	43.24	13	15	15	15	16.4615	19.8	26.6667	19.8667	14.5	1.48414
chr1	4570247	4570504	257	0	0	0	0	0	257	0	-3.01	-2.74	0	1	1	0	0	78.6378	67.9623	41.4252	29.1467	3	3	3	3	28	35	49	35	3	1.16732
chr1	45704791	45706478	1687	1687	0	0.701063	0.785474	0	360	0	2.52	2.8	0	0	0	1	1	97.4853	92.4769	44.8243	36.802	15	17	17	15	42.4667	46.7059	47.0588	35.3333	16	0.948429
chr1	45707781	45708432	651	617	0	0.700372	0.670211	0	167	0	2.86	0	0	0	0	1	0	92.6041	93.1785	33.7753	27.5108	10	10	10	10	9.5	19.8	30.8	17.1	10	1.5361
chr1	45727496	45728014	518	505	0	0.606545	0.725244	0	399	0	0	3.89	0	0	0	1	1	95.711	94.3583	46.0782	36.4403	8	8	8	8	29.5	33.75	49.375	28.875	8	1.5444
chr1	45730607	45730949	342	342	0	0	0.6877	0	0	0	0	0	0	0	0	0	1	88.9216	90.1211	58.7559	17.5752	7	7	7	7	7.28571	13.2857	16.8571	11.5714	7	2.04678
chr1	4573586	4574266	680	337	0	0.483228	0.502735	0	680	0	-3.91	-3.17	0	1	1	1	1	87.3272	60.5468	14.401	9.09922	18	20	20	20	60.3889	49.65	49.5	29.5	19.5	2.86765
chr1	45736582	45736919	337	189	0	0.531262	0	-0.48967	332	0	3.51	0	0	0	0	1	1	95.7964	97.7755	51.0276	94.5472	7	7	7	7	62.2857	54.5714	57	43.1429	7	2.07715
chr1	45749901	45750262	361	0	0	0	0	0	361	0	2.42	0	0	0	0	1	1	99.1379	96.951	47.6654	30.5923	4	4	4	4	59.25	68.75	86.75	57.5	4	1.10803
chr1	45757703	45758386	683	448	0	0.678695	0	0	683	0	3.3	0	-2.3	0	1	1	1	95.7532	93.6445	35.5742	66.5913	22	22	22	22	30.7273	35.3636	36.3182	25.1818	22	3.22108
chr1	45758502	45758778	276	0	0	0	0	0	276	0	4.82	0	-2.82	0	0	1	0	94.0351	97.5	30.9441	94.9495	2	2	2	2	17	27.5	29.5	20	2	0.724638
chr1	45773098	45773787	689	0	0	0	0	0	689	0	-1.85	0	0	1	1	0	0	95.9273	90.7675	74.5716	73.4747	17	17	17	17	65.8235	64.4118	68.6471	52.8824	17	2.46734
chr1	45776131	45776558	427	427	0	0.52636	0.573281	0	0	0	0	0	0	1	1	0	2	93.9114	86.8833	46.348	29.5589	8	8	8	8	20.625	31.875	43.875	28.375	8	1.87354
chr1	45784322	45784919	597	0	0	0	0	0	597	0	-2.88	0	0	1	1	0	1	88.0452	87.0765	70.9885	88.6368	6	6	6	6	37.1667	36.6667	41.6667	31.8333	6	1.00503
chr1	45792721	45793234	513	513	0	0	0.657347	0.458072	0	0	0	0	0	0	1	0	1	95.959	94.0745	73.8895	27.6153	11	11	11	11	48.2727	63.4545	75	53.1818	11	2.14425
chr1	45798752	45799028	276	276	0	0.522436	0.729408	0	0	0	0	0	0	0	0	0	1	90.1652	98.6014	56.3168	35.8391	4	4	4	4	11.25	30.5	35.25	21.25	4	1.44928
chr1	45802184	45802926	742	0	0	0	0	0	742	0	-1.6	1.22	2.82	1	1	2	1	93.5849	89.6197	82.806	59.0068	27	27	27	27	72.7037	64.3704	67.1481	43.9259	27	3.63881
chr1	45804129	45804610	481	481	0	0	0.543135	0	0	0	0	0	0	0	0	0	0	96.7672	95.658	84.5249	36.81	12	12	12	12	18	32.3333	35.9167	24.1667	12	2.4948
chr1	45806414	45807157	743	743	0	0	0.744874	0.640837	397	0	0	2.44	0	0	0	0	1	95.5898	96.0574	86.6615	28.8171	16	16	16	16	28.75	40.5625	40.4375	28.0625	16	2.15343
chr1	4580664	4581325	661	159	0	0.435431	0	0	536	0	0	-1.67	0	1	1	1	1	90.062	72.6583	40.735	40.0906	18	17	18	18	38.2778	45.4706	48.7222	32.7222	17.75	2.68533
chr1	45813017	45813809	792	0	0	0	0	0	792	0	-2	0	0	1	1	0	1	17.1384	14.7195	27.4713	31.4564	33	33	33	33	40.6667	88.7879	109.485	85.8485	33	4.16667
chr1	45815258	45815451	193	0	0	0	0	0	193	0	0	3.21	3.05	0	0	0	1	100	89.5833	75.3125	29.1667	2	2	2	2	8	16	26	10.5	2	1.03627
chr1	45816592	45816819	227	227	0	0	0.600399	0	0	0	0	0	0	0	0	0	0	100	92.9524	69.0759	27.5223	5	5	5	5	11.8	19	20	12.8	5	2.20264
chr1	45820316	45820840	524	397	0	0.415871	0	0	510	0	2.26	0	-1.64	0	1	1	1	97.8385	93.2217	54.3722	75.928	23	23	23	23	57	57.1739	64.2174	44.3913	23	4.38931
chr1	45822336	45822951	615	376	0	0.483734	0.662393	0	615	0	0	3.73	0	0	0	0	1	97.246	94.3663	70.0559	43.1611	19	19	19	19	54.6842	47	52.7895	35.3684	19	3.08943
chr1	45824123	45824333	210	210	0	0	0.482495	0	0	0	0	0	0	0	0	0	0	100	91.9205	88.0107	55.063	5	5	5	5	15	28.4	30	14.4	5	2.38095
chr1	45827999	45828568	569	348	0	0.515377	0.738551	0	569	0	0	3.18	2.14	0	0	1	1	96.6878	95.314	51.5388	20.2377	7	7	7	7	37.7143	35.5714	43.4286	28.4286	7	1.23023
chr1	45833763	45834129	366	366	0	0	0.561643	0.452837	0	0	0	0	0	0	0	0	1	96.9612	94.4268	84.1103	46.5152	10	10	10	10	61.9	57.9	79.7	55.4	10	2.73224
chr1	45837526	45837756	230	230	0	0	0.611164	0	0	0	0	0	0	0	1	0	1	97.5484	90.0875	55.8186	24.0677	6	6	6	6	38	56	51.8333	45.1667	6	2.6087
chr1	45842807	45843499	692	0	0	0	0	0	692	0	0	-2.04	0	1	1	1	0	96.8388	93.1962	81.499	89.7548	14	14	14	14	57.2857	43	42.8571	39.9286	14	2.02312
chr1	4584619	4584713	94	94	0	0	0.556676	0	0	0	0	0	0	1	1	0	1	75.5357	75.7903	30.3331	9.31386	5	5	5	5	40.6	37.6	42.8	22.4	5	5.31915
chr1	45848425	45848804	379	379	0	0	0.555752	0	0	0	0	0	0	1	1	1	1	97.2143	93.8101	68.223	39.6872	8	8	8	8	18.75	38	35.125	25.375	8	2.11082
chr1	45856547	45857420	873	873	0	0	0.758003	0.516494	245	0	0	0	2.73	0	2	0	2	97.3621	90.2551	62.7206	14.5576	11	11	11	11	37.2727	44.2727	46.1818	31.0909	11	1.26002
chr1	45859648	45860168	520	0	0	0	0	0	520	0	-2.61	-2.12	0	1	1	0	1	95.0173	76.2548	70.1182	47.5763	13	13	13	13	40.3846	50.5385	52	35.0769	13	2.5
chr1	45863192	45863843	651	651	0	0.599267	0.67534	0	0	0	0	0	0	1	1	1	1	92.7943	86.8933	34.0947	18.2629	10	11	11	11	43.5	36.2727	38.5455	32.2727	10.75	1.65131
[truncated: 70,386 more rows]

## Sheet: Table S3
Table S3: TF Motif enrichment in shared hypoDMR, openingDAR, and hypo-openingDMAR
TF_gene	LateNCC_vs_Mel_Log2_FC	LateNCC_vs_Iri_Log2_FC	Mel_vs_Iri_Log2_FC	LateNCC_TPM	Mel_TPM	Iri_TPM	TF_type	hypoDMR_Motif_enrichment_log10_pval	openingDAR_Motif_enrichment_log10_pval	hypo-openingDAMR_Motif_enrichment_log10_pval
bhlhe41	2.97566	2.69458	0	8.95222	99.4076	93.1404	bHLH	135.75	93.6108	87.5376
dbpa	2.42914	3.53174	0	0.528226	5.39324	10.0632	bZIP	127.556	191.022	154.656
irf7	3.85951	4.06011	0	0.279664	9.76221	8.46118	IRF	94.4353	44.4949	64.1238
nfe2l2a	2.18646	2.29876	0	5.19977	46.5068	48.0832	bZIP	96.8794	77.5143	81.3526
nr4a2b	3.18119	2.27468	0	1.72879	25.4	12.8953	nuclearreceptor	307.799	179.031	222.613
snai2	1.86604	1.4742	0	9.57991	55.7473	42.2037	bHLH	140.83	170.547	207.052
stat1a	2.35069	3.09755	0	0.993335	10.2156	13.835	STAT	135.189	96.7959	111.804
tfeb	2.55913	2.93249	0	1.36822	14.8095	16.8995	bHLH	500	299.23	301.575
arxa	-4.36869	-5.35084	0	5.58599	0.221118	0	homeodomain	117.585	45.7959	77.7496
ascl1a	-3.66206	-5.89937	0	15.2548	1.59603	0.307111	bHLH	65.104	52.383	71.9788
ascl1b	-2.85969	-4.78978	0	5.02412	0.641934	0.219164	bZIP	65.104	52.383	71.9788
atf3	-1.87422	-1.86521	0	265.776	116.977	124.374	bZIP	250.155	238.833	232.907
dlx1a	-4.85134	-9.04425	-4.19291	9.21045	0.409984	0	homeodomain	500	500	500
dlx2a	-5.09992	-8.18657	-3.08665	30.1549	1.05034	0.085768	homeodomain	500	323.306	500
dlx3b	-2.97896	-3.69217	0	9.4652	1.76085	1.15995	homeodomain	500	500	500
emx1	-9.09915	-3.36468	5.73447	6.73276	0	0.893883	homeodomain	500	500	500
en2b	-2.31181	-5.71532	-3.40351	2.87479	0.914271	0.062866	homeodomain	500	224.108	276.625
erg	-3.52204	-4.54406	0	3.95484	0.608761	0.139584	ETS	109.423	42.5719	71.4498
esrrb	-3.57513	-3.02515	0	5.07086	0.0491755	0.296677	nuclearreceptor	62.3179	45.6383	49.8729
ets1	-4.74049	-1.79633	2.94417	52.0757	1.73892	18.2133	ETS	98.757	40.4283	62.2055
fli1a	-3.02528	-5.83244	-2.80716	1.65119	0.324332	0.048638	ETS	75.5346	24.1851	45.6234
fosab	-1.76521	-2.49142	0	1423.37	498.787	317.819	bZIP	164.33	123.83	124.556
foxa2	-3.8162	-2.84531	0	3.0281	0.304569	0.600388	forkhead	272.752	240.022	249.041
foxc1a	-4.65809	-6.33425	0	16.8652	1.1003	0.262516	forkhead	500	500	500
foxc1b	-4.07331	-5.90777	-1.83446	23.8053	1.93486	0.550358	forkhead	500	500	500
gabpa	-2.4196	-2.01252	0	19.4956	4.3819	6.69471	ETS	57.5045	13.3925	26.6946
gli2a	-2.21565	-5.23703	-3.02138	11.0323	4.09414	0.307038	C2H2	38.52	8.51856	23.8729
gli2b	-2.59522	-5.91396	-3.31874	7.99676	2.19168	0.156007	C2H2	38.52	8.51856	23.8729
gsx1	-6.53239	-9.49372	0	13.8345	0.203034	0	homeodomain	500	500	500
hoxc12a	-2.85399	-2.51172	0	5.72142	1.3067	1.42286	homeodomain	100.395	71.6459	96.7747
hoxd12a	-3.53575	-4.56812	0	4.97186	0.552188	0.257696	homeodomain	99.0691	54.762	76.7352
hoxd3a	-3.62076	-2.71916	0	20.0806	1.78077	2.82049	homeodomain	222.333	150.6	151.975
insm1a	-3.13124	-6.29964	-3.16841	44.1453	6.71841	0.637618	C2H2	39.1662	6.11976	17.4609
insm1b	-3.94065	-7.68545	-3.7448	27.1235	2.37845	0.150909	C2H2	39.1662	6.11976	17.4609
isl2a	-4.95939	-5.96634	0	7.01639	0.398464	0.0824745	homeodomain	500	500	500
junba	-1.87774	-2.78695	0	870.959	334.17	188.234	bZIP	136.246	111.11	106.979
junbb	-2.02283	-2.98191	0	2993.51	1022.14	565.459	bZIP	136.246	111.11	106.979
lbx1b	-8.1297	-7.50532	0	2.17025	0	0	homeodomain	316.478	245.775	279.509
lbx2	-5.03149	-7.77791	0	2.87185	0.08975	0	homeodomain	500	317.253	500
lef1	-1.85111	-4.99449	-3.14338	15.1557	6.31888	0.679918	HMG	109.526	44.821	60.6925
lin54	-1.91162	-1.68304	0	8.12704	3.98441	3.60224	CXC	208.489	159.362	178.947
mecom	-3.72185	-4.99459	0	5.61632	0.612251	0.181216	C2H2	47.6778	45.5834	58.5834
meis1b	-2.08301	-4.47247	-2.38947	29.1746	9.37855	1.72264	MEIS	500	310.827	500
meis2a	-4.62639	-10.7727	-6.14629	14.1527	1.08823	0.0076225	MEIS	239.44	125.527	178.757
meis3	-4.68423	-7.19102	-2.50679	10.7902	0.50375	0.090102	MEIS	500	243.69	275.075
meox1	-3.97136	-8.19396	-4.2226	4.94475	0.475396	0.00973	homeodomain	311.668	222.048	275.983
mybl2b	-3.403	-3.9856	0	9.79084	1.68531	1.14547	MYB	20.9914	9.92812	19.6536
myca	-2.69274	-2.92967	0	32.5343	7.46685	6.25565	bHLH	175.285	129.879	123.116
mycb	-1.92616	-1.45227	0	124.39	49.4039	68.0123	bHLH	175.285	129.879	123.116
mycn	-3.97076	-3.38659	0	211.844	17.964	28.3773	bHLH	126.48	81.7258	81.4365
nkx3-1	-7.92239	-5.52333	0	1.83274	0	0.063473	homeodomain	173.561	134.33	175.281
nkx6.1	-3.69826	-6.55806	-2.8598	4.9131	0.535339	0.0517915	homeodomain	500	500	500
noto	-6.04877	-5.46445	0	0.677933	0	0	homeodomain	500	296.646	500
nr2f1a	-1.78457	-1.94153	0	13.5852	5.66316	5.38139	nuclearreceptor	99.6021	27.7799	42.8153
nr2f6a	-2.03637	-1.82523	0	16.9114	5.5714	6.85113	nuclearreceptor	53.3288	5.3851	12.8633
nr2f6b	-3.47589	-2.5071	0	60.1023	8.04754	15.7746	nuclearreceptor	53.3288	5.3851	12.8633
olig2	-2.6381	-4.92073	0	5.84957	1.181	0.241186	bHLH	97.6478	102.68	118.203
onecut1	-2.33945	-2.88568	0	6.70655	1.13797	0.92068	CUT	38.1096	20.8013	40.9281
pax3a	-3.24683	-2.32684	0	4.40062	0.522876	1.02777	CUT	103.067	49.1169	79.2668
pax7b	-6.41139	-2.5472	3.86419	20.6445	0.416616	6.19902	CUT	84.7235	39.4342	70.1487
phox2bb	-5.03753	-9.1221	-4.08457	5.47155	0.244382	0	homeodomain	272.15	194.53	219.25
pitx3	-3.29981	-5.46199	0	1.89827	0.267303	0.0325225	homeodomain	500	260.42	319.485
pou2f1b	-2.91509	-3.59928	0	4.58866	1.24155	0.552654	POU	291.827	262.258	500
pou3f1	-2.77989	-5.28032	-2.50043	13.0801	3.21779	0.437401	POU	500	303.772	500
pou3f1	-2.77989	-5.28032	-2.50043	13.0801	3.21779	0.437401	POU	500	500	500
pou3f1	-2.77989	-5.28032	-2.50043	13.0801	3.21779	0.437401	POU	309.188	303.772	500
pou3f1	-2.77989	-5.28032	-2.50043	13.0801	3.21779	0.437401	POU	309.188	500	500
pou3f2a	-3.37527	-7.03559	-3.66032	6.28029	1.0028	0.0474115	POU	309.188	303.772	500
pou3f2b	-4.11545	-7.42478	-3.30933	10.3822	0.923372	0.064644	POU	220.462	200.231	231.387
pou3f3a	-3.41649	-6.17914	-2.76265	10.8618	1.39516	0.20255	POU	309.188	303.772	500
pou6f1	-1.955	-2.24794	0	4.14657	1.77703	1.43804	homeodomain	302.136	202.914	230.294
prdm1a	-4.55149	-5.17444	0	55.2473	3.07883	2.04887	C2H2	263.326	114.141	148.416
prrx1a	-3.48269	-6.42447	-2.94178	9.09775	1.37511	0.163884	homeodomain	500	500	500
rx1	-2.25152	-6.13488	-3.88337	3.55633	1.4014	0.062156	homeodomain	500	257.682	305.996
rx3	-2.82596	-4.40874	0	1.88086	0.420457	0.125236	homeodomain	500	257.682	305.996
sox1a	-2.87623	-5.96859	0	2.81773	0.62755	0.0386915	HMG	13.0292	8.65365	9.50446
sox1b	-6.03085	-7.06137	0	7.26915	0.14585	0.0590845	HMG	13.0292	8.65365	9.50446
sox21b	-5.03747	-6.81586	0	38.6744	1.14491	0.404553	HMG	8.21042	5.59688	6.58838
sox9a	-2.58134	-2.70367	0	33.5929	9.83796	6.64371	HMG	500	500	500
sp3a	-3.63693	-2.77183	0	9.44279	1.09748	1.65433	C2H2	86.1469	14.2248	39.342
sp3b	-2.25948	-1.7895	0	16.0198	4.27639	6.40791	C2H2	86.1469	14.2248	39.342
sp8b	-5.49266	-9.84392	-4.35127	22.158	0.572504	0.0131845	C2H2	65.3019	14.699	35.6576
srfb	-2.85705	-3.28695	0	21.7313	3.84315	2.63225	MADS	4.31069	5.74958	6.03292
tbxta	-6.8786	-5.58465	0	6.49651	0.04595	0.162355	TBX	116.536	57.3565	95.4023
tcf3a	-2.26244	-2.28893	0	4.77784	1.02712	1.16	bHLH	37.719	39.8097	59.7773
tcf7	-2.669	-2.31863	0	8.50213	1.56873	1.98887	HMG	135.66	65.9626	82.3316
tfap2b	-5.14846	-6.66898	0	8.22439	2.00919	0.0711605	TFAP	85.1938	7.34969	27.1972
tfap4	-3.50191	-3.04614	0	23.0548	2.5292	2.66364	bHLH	39.3556	43.0762	54.9355
uncx4.1	-3.01708	-5.23553	0	4.41963	0.782489	0.153113	homeodomain	500	500	500
vsx2	-2.858	-5.34504	0	6.72805	1.64834	0.12852	homeodomain	500	238.812	303.144
zbtb18	-1.92642	-2.93765	0	8.6727	3.45433	1.61791	bHLH	48.383	40.0706	54.4828
zgc:158291	-2.93528	-3.78606	0	3.75636	0.660465	0.384738	POU	309.188	303.772	500
e2f4	-2.5605	-3.03684	0	8.98944	2.52042	1.73945	E2F	18.0106	0	5.91721
e2f8	-3.10361	-3.51083	0	12.0712	2.04833	1.47106	E2F	9.31247	0	9.05355
egr2b	-2.66861	-1.76253	0	7.9784	1.87618	3.55469	C2H2	36.719	0	10.0381
nrf1	-1.98573	-2.31503	0	18.6638	8.39781	5.42655	CNC-bZIP	18.1013	0	10.5513
sp2	-2.15031	-2.09026	0	9.4908	3.08699	3.20242	C2H2	23.7282	0	9.47756
tcf21	-6.01716	-3.54029	0	0.753601	0	0.0760915	bHLH	8.49349	0	6.13136
nfya	-2.62613	-1.85634	0	28.7801	6.28831	10.073	NFY	0	8.05552	9.09637
her1	-3.26912	-2.55242	0	1.49379	0.170226	0.111904	bHLH	9.05651	0	0
her11	-6.07299	-3.39976	0	0.550784	0	0.0488565	bHLH	9.05651	0	0

## Sheet: Table S4
Table S4: Motif enrichment in shared closingDARs
TF_gene	LateNCC_vs_Mel_Log2_FC	LateNCC_vs_Iri_Log2_FC	Mel_vs_Iri_Log2_FC	LateNCC_TPM	Mel_TPM	Iri_TPM	TF_type	Iri-specific_closingDAR_Motif_enrichment_log10_pval	Mel-specific_closingDAR__Motif_enrichment_log10_pval	Iri_Mel_shared_closingDAR__Motif_enrichment_log10_pval
snai2	1.86604	1.4742	0	9.57991	55.7473	42.2037	bHLH	128.467	266.402	500
tfeb	2.55913	2.93249	0	1.36822	14.8095	16.8995	bHLH	49.3737	115.087	224.967
nfe2l2a	2.18646	2.29876	0	5.19977	46.5068	48.0832	bZIP	24.7077	52.6271	80.5287
irf7	3.85951	4.06011	0	0.279664	9.76221	8.46118	IRF	13.5884	46.0716	46.8665
nr4a2b	3.18119	2.27468	0	1.72879	25.4	12.8953	nuclearreceptor	172.233	262.393	500
stat1a	2.35069	3.09755	0	0.993335	10.2156	13.835	STAT	31.1421	53.7878	94.7011
ascl1a	-3.66206	-5.89937	0	15.2548	1.59603	0.307111	bHLH	83.2449	163.9	278.693
her1	-3.26912	-2.55242	0	1.49379	0.170226	0.111904	bHLH	4.1945	10.2549	10.9431
her11	-6.07299	-3.39976	0	0.550784	0	0.0488565	bHLH	4.1945	10.2549	10.9431
myca	-2.69274	-2.92967	0	32.5343	7.46685	6.25565	bHLH	15.4449	45.5498	78.3883
mycb	-1.92616	-1.45227	0	124.39	49.4039	68.0123	bHLH	15.4449	45.5498	78.3883
mycn	-3.97076	-3.38659	0	211.844	17.964	28.3773	bHLH	8.50169	24.0214	40.0079
olig2	-2.6381	-4.92073	0	5.84957	1.181	0.241186	bHLH	30.7799	47.3298	114.192
tcf21	-6.01716	-3.54029	0	0.753601	0	0.0760915	bHLH	19.6676	32.5918	66.295
tcf3a	-2.26244	-2.28893	0	4.77784	1.02712	1.16	bHLH	89.1675	166.883	500
tfap4	-3.50191	-3.04614	0	23.0548	2.5292	2.66364	bHLH	46.1898	80.8069	148.635
zbtb18	-1.92642	-2.93765	0	8.6727	3.45433	1.61791	bHLH	53.5952	107.848	217.376
ascl1b	-2.85969	-4.78978	0	5.02412	0.641934	0.219164	bZIP	83.2449	163.9	278.693
atf3	-1.87422	-1.86521	0	265.776	116.977	124.374	bZIP	32.3468	156.049	147.502
fosab	-1.76521	-2.49142	0	1423.37	498.787	317.819	bZIP	9.13253	33.3575	32.6326
junba	-1.87774	-2.78695	0	870.959	334.17	188.234	bZIP	7.97881	31.7878	30.3054
junbb	-2.02283	-2.98191	0	2993.51	1022.14	565.459	bZIP	7.97881	31.7878	30.3054
egr2b	-2.66861	-1.76253	0	7.9784	1.87618	3.55469	C2H2	48.9706	184.471	207.039
gli2a	-2.21565	-5.23703	-3.02138	11.0323	4.09414	0.307038	C2H2	63.9066	107.201	199.382
gli2b	-2.59522	-5.91396	-3.31874	7.99676	2.19168	0.156007	C2H2	63.9066	107.201	199.382
insm1a	-3.13124	-6.29964	-3.16841	44.1453	6.71841	0.637618	C2H2	120.052	89.4949	500
insm1b	-3.94065	-7.68545	-3.7448	27.1235	2.37845	0.150909	C2H2	120.052	89.4949	500
mecom	-3.72185	-4.99459	0	5.61632	0.612251	0.181216	C2H2	7.58336	14.1593	27.1002
prdm1a	-4.55149	-5.17444	0	55.2473	3.07883	2.04887	C2H2	102.169	153.559	500
sp2	-2.15031	-2.09026	0	9.4908	3.08699	3.20242	C2H2	145.329	198.75	500
sp3a	-3.63693	-2.77183	0	9.44279	1.09748	1.65433	C2H2	255.893	500	500
sp3b	-2.25948	-1.7895	0	16.0198	4.27639	6.40791	C2H2	255.893	500	500
sp4	-2.13952	-2.27064	0	6.49829	2.51726	2.12745	C2H2	8.59176	32.6108	44.6144
sp8b	-5.49266	-9.84392	-4.35127	22.158	0.572504	0.0131845	C2H2	241.854	315.842	500
zic1	-3.00328	-7.76411	-4.76083	7.63132	1.50141	0.035946	C2H2	34.5317	28.8268	79.6216
nrf1	-1.98573	-2.31503	0	18.6638	8.39781	5.42655	CNC-bZIP	26.2381	182.67	159.207
onecut1	-2.33945	-2.88568	0	6.70655	1.13797	0.92068	CUT	5.74473	32.0665	28.618
lin54	-1.91162	-1.68304	0	8.12704	3.98441	3.60224	CXC	23.4112	70.8268	96.7825
e2f1	-3.31381	-2.95585	0	7.81138	1.32179	1.25982	E2F	12.7375	86.5114	46.6635
e2f4	-2.5605	-3.03684	0	8.98944	2.52042	1.73945	E2F	34.1898	193.077	177.688
e2f8	-3.10361	-3.51083	0	12.0712	2.04833	1.47106	E2F	7.06449	16.9431	29.8013
erg	-3.52204	-4.54406	0	3.95484	0.608761	0.139584	ETS	90.1986	241.132	500
ets1	-4.74049	-1.79633	2.94417	52.0757	1.73892	18.2133	ETS	89.6861	235.339	500
fli1a	-3.02528	-5.83244	-2.80716	1.65119	0.324332	0.048638	ETS	64.3565	176.614	267.395
gabpa	-2.4196	-2.01252	0	19.4956	4.3819	6.69471	ETS	75.8013	188.393	289.413
foxa2	-3.8162	-2.84531	0	3.0281	0.304569	0.600388	forkhead	47.2041	157.423	217.939
foxc1a	-4.65809	-6.33425	0	16.8652	1.1003	0.262516	forkhead	64.757	171.967	263.228
foxc1b	-4.07331	-5.90777	-1.83446	23.8053	1.93486	0.550358	forkhead	64.757	171.967	263.228
lef1	-1.85111	-4.99449	-3.14338	15.1557	6.31888	0.679918	HMG	57.1759	25.1618	120.572
sox9a	-2.58134	-2.70367	0	33.5929	9.83796	6.64371	HMG	125.079	220.87	500
tcf7	-2.669	-2.31863	0	8.50213	1.56873	1.98887	HMG	59.5361	41.0088	164.676
arxa	-4.36869	-5.35084	0	5.58599	0.221118	0	homeodomain	11.2132	50.8097	56.0106
dlx1a	-4.85134	-9.04425	-4.19291	9.21045	0.409984	0	homeodomain	108.728	216.863	500
dlx2a	-5.09992	-8.18657	-3.08665	30.1549	1.05034	0.085768	homeodomain	69.7905	182.41	294.592
dlx3b	-2.97896	-3.69217	0	9.4652	1.76085	1.15995	homeodomain	119.842	261.054	500
emx1	-9.09915	-3.36468	5.73447	6.73276	0	0.893883	homeodomain	116.914	227.879	500
en2b	-2.31181	-5.71532	-3.40351	2.87479	0.914271	0.062866	homeodomain	116.67	278.087	500
gsx1	-6.53239	-9.49372	0	13.8345	0.203034	0	homeodomain	120.263	262.369	500
hoxc12a	-2.85399	-2.51172	0	5.72142	1.3067	1.42286	homeodomain	18.2358	58.8729	58.3134
hoxd12a	-3.53575	-4.56812	0	4.97186	0.552188	0.257696	homeodomain	24.8827	67.6498	81.8729
hoxd3a	-3.62076	-2.71916	0	20.0806	1.78077	2.82049	homeodomain	40.9586	101.102	184.688
isl2a	-4.95939	-5.96634	0	7.01639	0.398464	0.0824745	homeodomain	147.447	318.611	500
lbx1b	-8.1297	-7.50532	0	2.17025	0	0	homeodomain	54.9066	142.519	231.87
lbx2	-5.03149	-7.77791	0	2.87185	0.08975	0	homeodomain	105.77	251.879	500
meox1	-3.97136	-8.19396	-4.2226	4.94475	0.475396	0.00973	homeodomain	82.3635	206.52	500
nkx3-1	-7.92239	-5.52333	0	1.83274	0	0.063473	homeodomain	99.5045	191.572	500
nkx6.1	-3.69826	-6.55806	-2.8598	4.9131	0.535339	0.0517915	homeodomain	93.0191	184.827	500
noto	-6.04877	-5.46445	0	0.677933	0	0	homeodomain	67.7305	180.308	280.943
phox2bb	-5.03753	-9.1221	-4.08457	5.47155	0.244382	0	homeodomain	7.30627	84.4711	55.983
pitx3	-3.29981	-5.46199	0	1.89827	0.267303	0.0325225	homeodomain	127.327	224.67	500
pou6f1	-1.955	-2.24794	0	4.14657	1.77703	1.43804	homeodomain	36.9031	120.851	153.424
prrx1a	-3.48269	-6.42447	-2.94178	9.09775	1.37511	0.163884	homeodomain	89.5003	216.092	500
rx1	-2.25152	-6.13488	-3.88337	3.55633	1.4014	0.062156	homeodomain	72.5376	182.135	283.131
rx3	-2.82596	-4.40874	0	1.88086	0.420457	0.125236	homeodomain	72.5376	182.135	283.131
uncx4.1	-3.01708	-5.23553	0	4.41963	0.782489	0.153113	homeodomain	108.553	244.234	500
vsx2	-2.858	-5.34504	0	6.72805	1.64834	0.12852	homeodomain	64.3288	180.028	274.185
meis1b	-2.08301	-4.47247	-2.38947	29.1746	9.37855	1.72264	MEIS	199.845	500	500
meis2a	-4.62639	-10.7727	-6.14629	14.1527	1.08823	0.0076225	MEIS	116.848	298.799	500
meis3	-4.68423	-7.19102	-2.50679	10.7902	0.50375	0.090102	MEIS	157.35	500	500
nfya	-2.62613	-1.85634	0	28.7801	6.28831	10.073	NFY	22.7852	39.3233	80.7399
esrrb	-3.57513	-3.02515	0	5.07086	0.0491755	0.296677	nuclearreceptor	28.2941	36.5702	118.322
nr2f1a	-1.78457	-1.94153	0	13.5852	5.66316	5.38139	nuclearreceptor	99.3487	97.2321	500
nr2f6a	-2.03637	-1.82523	0	16.9114	5.5714	6.85113	nuclearreceptor	86.9318	67.2984	500
nr2f6b	-3.47589	-2.5071	0	60.1023	8.04754	15.7746	nuclearreceptor	86.9318	67.2984	500
pou2f1b	-2.91509	-3.59928	0	4.58866	1.24155	0.552654	POU	22.1433	78.3224	129.288
pou3f1	-2.77989	-5.28032	-2.50043	13.0801	3.21779	0.437401	POU	49.9208	75.9706	209.69
pou3f2a	-3.37527	-7.03559	-3.66032	6.28029	1.0028	0.0474115	POU	25.0747	75.9706	127.449
pou3f2b	-4.11545	-7.42478	-3.30933	10.3822	0.923372	0.064644	POU	14.2916	65.9547	86.4078
pou3f3a	-3.41649	-6.17914	-2.76265	10.8618	1.39516	0.20255	POU	25.0747	75.9706	127.449
zgc:158291	-2.93528	-3.78606	0	3.75636	0.660465	0.384738	POU	25.0747	75.9706	127.449
tbxta	-6.8786	-5.58465	0	6.49651	0.04595	0.162355	TBX	112.991	142.02	316.719
tfap2b	-5.14846	-6.66898	0	8.22439	2.00919	0.0711605	TFAP	217.642	95.4123	500

## Sheet: Table S5
Table S5: Motif enrichment in Melanophore-biased closingDAR
TF_gene	LateNCC_vs_Mel_Log2_FC	LateNCC_vs_Iri_Log2_FC	Mel_vs_Iri_Log2_FC	LateNCC_TPM	Mel_TPM	Iri_TPM	TF_type	Iri-specific_closingDAR_Motif_enrichment_log10_pval	Mel-specific_closingDAR__Motif_enrichment_log10_pval	Iri_Mel_shared_closingDAR__Motif_enrichment_log10_pval
bhlhe41	2.97566	2.69458	0	8.95222	99.4076	93.1404	bHLH	0	32.7986	7.27572
dbpa	2.42914	3.53174	0	0.528226	5.39324	10.0632	bZIP	0	38.7212	23.2007
ctcf	-2.64674	-2.75392	0	35.8048	9.52764	8.30877	C2H2	0	11.4724	11.2549
pax3a	-3.24683	-2.32684	0	4.40062	0.522876	1.02777	CUT	0	39.8041	19.289
pax7b	-6.41139	-2.5472	3.86419	20.6445	0.416616	6.19902	CUT	0	33.699	12.5719
e2f7	-3.48913	-3.5267	0	9.2699	1.1702	1.03178	E2F	0	4.51286	5.32698
sox1a	-2.87623	-5.96859	0	2.81773	0.62755	0.0386915	HMG	0	6.08092	7.49349
sox1b	-6.03085	-7.06137	0	7.26915	0.14585	0.0590845	HMG	0	6.08092	7.49349
srfb	-2.85705	-3.28695	0	21.7313	3.84315	2.63225	MADS	0	5.96257	6.08884
tgif1	-2.43359	-2.50814	0	42.5643	12.1708	11.2179	MEIS	0	6.86012	9.50724
mybl2b	-3.403	-3.9856	0	9.79084	1.68531	1.14547	MYB	0	37.1778	29.7033
her4.1	0	0	-2.58104	16.8343	13.2035	2.13584	bHLH	0	8.47108	0
her4.2	0	-4.15253	-3.07925	17.8085	13.6112	1.19199	bHLH	0	8.47108	0
hey2	0	-2.15041	-3.83601	1.89604	7.7554	0.504232	bHLH	0	237.171	0
mitfa	0	-6.17232	-7.1165	28.2551	50.9577	0.339774	bHLH	0	500	0
cebpa	2.58989	0	0	5.82667	59.0702	15.1976	bZIP	0	48.266	0
jund	2.68362	0	0	7.59861	93.5728	30.7036	bZIP	0	21.4763	0
gli2a	-2.21565	-5.23703	-3.02138	11.0323	4.09414	0.307038	C2H2	0	107.201	0
gli2b	-2.59522	-5.91396	-3.31874	7.99676	2.19168	0.156007	C2H2	0	107.201	0
insm1a	-3.13124	-6.29964	-3.16841	44.1453	6.71841	0.637618	C2H2	0	89.4949	0
insm1b	-3.94065	-7.68545	-3.7448	27.1235	2.37845	0.150909	C2H2	0	89.4949	0
sp8b	-5.49266	-9.84392	-4.35127	22.158	0.572504	0.0131845	C2H2	0	315.842	0
zic1	-3.00328	-7.76411	-4.76083	7.63132	1.50141	0.035946	C2H2	0	28.8268	0
fli1a	-3.02528	-5.83244	-2.80716	1.65119	0.324332	0.048638	ETS	0	176.614	0
foxc1b	-4.07331	-5.90777	-1.83446	23.8053	1.93486	0.550358	forkhead	0	171.967	0
foxg1a	0	-4.5132	-3.48257	3.32979	2.15426	0.184153	forkhead	0	108.159	0
foxo4	1.60923	0	0	5.93342	30.4334	19.5386	forkhead	0	252.873	0
lef1	-1.85111	-4.99449	-3.14338	15.1557	6.31888	0.679918	HMG	0	25.1618	0
sox9b	0	-2.90173	-3.27905	14.7752	11.68	2.05201	HMG	0	220.87	0
dlx1a	-4.85134	-9.04425	-4.19291	9.21045	0.409984	0	homeodomain	0	216.863	0
dlx2a	-5.09992	-8.18657	-3.08665	30.1549	1.05034	0.085768	homeodomain	0	182.41	0
en2b	-2.31181	-5.71532	-3.40351	2.87479	0.914271	0.062866	homeodomain	0	278.087	0
gsx2	0	-5.42804	-6.75652	5.0224	16.1558	0.132337	homeodomain	0	265.321	0
hmx1	2.39459	-5.00785	-7.40244	1.31162	9.36885	0.018539	homeodomain	0	98.1549	0
hmx4	3.17588	-3.79614	-6.97202	1.44999	18.9519	0.137809	homeodomain	0	112.145	0
meox1	-3.97136	-8.19396	-4.2226	4.94475	0.475396	0.00973	homeodomain	0	206.52	0
msx2b	0	-4.80348	-3.89505	18.3189	10.9893	0.861724	homeodomain	0	177.987	0
nkx6.1	-3.69826	-6.55806	-2.8598	4.9131	0.535339	0.0517915	homeodomain	0	184.827	0
otx1	0	-5.84323	-5.88158	4.39394	6.33309	0.0774675	homeodomain	0	179.539	0
otx2b	3.29852	0	-4.96434	2.08986	29.2818	0.941668	homeodomain	0	184.03	0
otx5	6.30515	0	-5.57804	0.265973	35.573	0.760089	homeodomain	0	64.9508	0
phox2bb	-5.03753	-9.1221	-4.08457	5.47155	0.244382	0	homeodomain	0	84.4711	0
prrx1a	-3.48269	-6.42447	-2.94178	9.09775	1.37511	0.163884	homeodomain	0	216.092	0
rx1	-2.25152	-6.13488	-3.88337	3.55633	1.4014	0.062156	homeodomain	0	182.135	0
meis1b	-2.08301	-4.47247	-2.38947	29.1746	9.37855	1.72264	MEIS	0	500	0
meis2a	0	-5.07767	-4.47064	17.0272	17.508	0.603823	MEIS	0	298.799	0
meis2a	-4.62639	-10.7727	-6.14629	14.1527	1.08823	0.0076225	MEIS	0	298.799	0
meis3	-4.68423	-7.19102	-2.50679	10.7902	0.50375	0.090102	MEIS	0	500	0
pknox1.2	2.12493	0	-1.91008	2.89086	20.0066	5.23846	MEIS	0	14.3788	0
pax6a	0	-5.47776	-5.84795	5.81276	14.062	0.149814	PAX	0	130.123	0
pax6b	0	-4.39427	-4.00194	1.30474	2.27182	0.113922	PAX	0	130.123	0
pou2f2a	0	-5.65435	-3.98466	1.5286	0.847356	0.0225255	POU	0	38.6615	0
pou3f1	-2.77989	-5.28032	-2.50043	13.0801	3.21779	0.437401	POU	0	130.093	0
pou3f1	-2.77989	-5.28032	-2.50043	13.0801	3.21779	0.437401	POU	0	75.9706	0
pou3f2a	-3.37527	-7.03559	-3.66032	6.28029	1.0028	0.0474115	POU	0	75.9706	0
pou3f2b	-4.11545	-7.42478	-3.30933	10.3822	0.923372	0.064644	POU	0	65.9547	0
pou3f3a	-3.41649	-6.17914	-2.76265	10.8618	1.39516	0.20255	POU	0	75.9706	0
tfap2a	0	-6.68626	-5.335	45.9365	22.7557	0.575233	TFAP	0	120.996	0
tfap2c	0	-3.63811	-4.00573	4.51225	9.42251	0.510307	TFAP	0	100.971	0
srebf1	-2.33662	0	0	18.2161	5.78869	18.3421	bHLH	0	64.4168	0
tfec	-1.77229	0	2.42504	15.9609	6.23173	35.6062	bHLH	0	188.561	0
mafba	-2.03289	0	0	14.1396	5.85763	8.52788	bZIP	0	211.085	0
glis2b	-2.90991	0	0	9.11316	1.88304	7.39015	C2H2	0	51.1068	0
hic2	-3.06901	0	0	17.85	3.48503	4.95424	C2H2	0	285.271	0
pax7a	-4.62021	0	3.52831	16.5816	1.04245	12.2681	CUT	0	33.699	0
e2f3	-2.51853	-2.26325	0	10.128	2.79741	3.12586	E2F	0	7.06854	0
foxo1a	0	3.68049	2.97028	2.24956	6.8604	47.3468	forkhead	0	139.327	0
foxp1a	-1.64699	0	0	14.8869	8.69145	13.1965	forkhead	0	142.476	0
sox10	-2.79091	0	0	179.65	33.335	111.864	HMG	0	500	0
sox5	-1.64612	0	0	17.1515	8.77501	14.3691	HMG	0	130.483	0
alx1	0	3.34215	5.27751	4.51281	1.80049	73.3261	homeodomain	0	84.8447	0
alx3	0	5.27167	5.06315	0.954791	2.30545	71.5879	homeodomain	0	227.79	0
alx4a	-2.18979	2.80645	4.99624	6.24247	2.72652	80.6981	homeodomain	0	81.6402	0
alx4b	0	5.26302	5.5466	1.72416	3.00468	120.822	homeodomain	0	81.6402	0
arid3c	-1.99546	0	0	8.40019	3.0741	4.36517	homeodomain	0	128.423	0
gbx2	-3.23316	2.92643	6.15959	6.29514	1.10214	76.9381	homeodomain	0	160.967	0
hnf1ba	-3.76951	0	0	2.36497	0.335946	1.48366	homeodomain	0	45.5702	0
hnf1bb	-4.79771	0	3.77092	1.94662	0.122422	1.64279	homeodomain	0	45.5702	0
hoxb5b	-3.28136	0	0	4.93368	0.689517	1.90726	homeodomain	0	83.6478	0
srfa	-2.25489	0	0	7.9777	2.71973	3.11289	MADS	0	5.96257	0
nfkb2	0	1.95792	1.93875	4.26167	7.04094	27.0374	NFAT	0	16.1772	0
ar	-2.35182	0	4.48449	1.33918	0.341832	8.57045	nuclearreceptor	0	7.74232	0
CABZ01080371.1	-2.70917	0	0	17.6563	2.98703	5.14711	POU	0	78.3224	0
tbx2a	0	3.3957	2.8659	2.18472	5.43915	30.2487	TBX	0	317.325	0

## Sheet: Table S6
Table S6:TF Motif enrichment in Iridophore-biased closingDAR
TF_gene	LateNCC_vs_Mel_Log2_FC	LateNCC_vs_Iri_Log2_FC	Mel_vs_Iri_Log2_FC	LateNCC_TPM	Mel_TPM	Iri_TPM	TF_type	Iri-specific_closingDAR_Motif_enrichment_log10_pval	Mel-specific_closingDAR__Motif_enrichment_log10_pval	Iri_Mel_shared_closingDAR__Motif_enrichment_log10_pval
hey1	0	1.67432	0	6.4608	12.6474	33.1775	bHLH	24.1175	0	0
tfec	-1.77229	0	2.42504	15.9609	6.23173	35.6062	bHLH	85.5058	0	0
atf4b	0	1.63273	0	73.5912	286.483	380.197	bZIP	9.2993	0	0
hlfa	0	2.03674	0	5.48505	31.5747	35.9129	bZIP	19.9626	0	0
ets1	-4.74049	-1.79633	2.94417	52.0757	1.73892	18.2133	ETS	89.6861	0	0
foxo1a	0	3.68049	2.97028	2.24956	6.8604	47.3468	forkhead	69.2464	0	0
alx1	0	3.34215	5.27751	4.51281	1.80049	73.3261	homeodomain	25.7122	0	0
alx3	0	5.27167	5.06315	0.954791	2.30545	71.5879	homeodomain	102.842	0	0
alx4a	-2.18979	2.80645	4.99624	6.24247	2.72652	80.6981	homeodomain	27.6421	0	0
alx4b	0	5.26302	5.5466	1.72416	3.00468	120.822	homeodomain	27.6421	0	0
emx1	-9.09915	-3.36468	5.73447	6.73276	0	0.893883	homeodomain	116.914	0	0
gbx2	-3.23316	2.92643	6.15959	6.29514	1.10214	76.9381	homeodomain	64.9788	0	0
nfkb2	0	1.95792	1.93875	4.26167	7.04094	27.0374	NFAT	7.19044	0	0
vdrb	0	4.37164	0	2.15928	11.5016	69.3323	nuclearreceptor	7.40012	0	0
tbx2a	0	3.3957	2.8659	2.18472	5.43915	30.2487	TBX	172.361	0	0
ZNF423	-2.1855	-4.1812	-1.9957	6.99947	2.71978	0.516782	C2H2	13.3288	0	25.1662
hey2	0	-2.15041	-3.83601	1.89604	7.7554	0.504232	bHLH	41.7959	0	0
mitfa	0	-6.17232	-7.1165	28.2551	50.9577	0.339774	bHLH	172.754	0	0
tcf12	0	-1.93225	0	4.18028	3.879	1.73438	bHLH	60.7144	0	0
zeb1a	0	-2.5576	0	3.32508	1.53842	0.68587	bHLH	13.2161	0	0
cebpb	0	-1.96773	0	117.95	124.505	46.0528	bZIP	10.556	0	0
gata2a	0	-2.19404	0	10.8526	3.7246	3.41944	C2H2	22.9957	0	0
gata3	0	-2.47522	0	6.15103	3.57808	1.65991	C2H2	10.3161	0	0
foxb1a	0	-5.69574	0	10.5026	0.425358	0	forkhead	49.011	0	0
foxg1a	0	-4.5132	-3.48257	3.32979	2.15426	0.184153	forkhead	28.8013	0	0
sox9b	0	-2.90173	-3.27905	14.7752	11.68	2.05201	HMG	125.079	0	0
gsx2	0	-5.42804	-6.75652	5.0224	16.1558	0.132337	homeodomain	122.427	0	0
hmx1	2.39459	-5.00785	-7.40244	1.31162	9.36885	0.018539	homeodomain	37.5017	0	0
hmx4	3.17588	-3.79614	-6.97202	1.44999	18.9519	0.137809	homeodomain	54.341	0	0
hoxc11a	0	-3.52647	0	2.49907	1.05682	0.282956	homeodomain	28.4895	0	0
msx2b	0	-4.80348	-3.89505	18.3189	10.9893	0.861724	homeodomain	73.1152	0	0
otx1	0	-5.84323	-5.88158	4.39394	6.33309	0.0774675	homeodomain	92.3706	0	0
otx2b	3.29852	0	-4.96434	2.08986	29.2818	0.941668	homeodomain	83.6576	0	0
otx5	6.30515	0	-5.57804	0.265973	35.573	0.760089	homeodomain	64.3851	0	0
vox	0	-2.8021	0	3.16993	1.77945	0.727463	homeodomain	111.42	0	0
meis2a	0	-5.07767	-4.47064	17.0272	17.508	0.603823	MEIS	116.848	0	0
pax2a	0	-3.1095	0	2.44032	1.67911	0.420477	PAX	221.429	0	0
pax6a	0	-5.47776	-5.84795	5.81276	14.062	0.149814	PAX	33.0737	0	0
pax6b	0	-4.39427	-4.00194	1.30474	2.27182	0.113922	PAX	33.0737	0	0
pou2f2a	0	-5.65435	-3.98466	1.5286	0.847356	0.0225255	POU	10.4295	0	0
rfx2	0	-2.12373	0	5.65055	2.94759	1.26868	RFX	5.45842	0	0
rfx4	0	-4.87376	0	7.68669	0.208438	0	RFX	11.1518	0	0
runx1	0	-3.43052	0	2.37855	0.415042	0.074705	RUNX	238.099	0	0
tfap2a	0	-6.68626	-5.335	45.9365	22.7557	0.575233	TFAP	206.719	0	0
tfap2c	0	-3.63811	-4.00573	4.51225	9.42251	0.510307	TFAP	220.164	0	0

## Sheet: Table S7
Table S7: Motif presence in DM/ARs within 50kb of iridophore DEGs
Small Molecule Biosynthesis
chr	start	end	genename	ALX1	ALX3	ALX4	GBX2	SOX10	TFEC
chr9	48486660	48488119	phgdh	0	0	0	0	0	1
chr9	48515606	48515829	phgdh	0	2	0	1	0	0
chr9	48518323	48518581	phgdh	0	0	0	0	0	1
chr4	12794064	12794483	dera	0	0	0	0	0	2
chr4	12796456	12796846	dera	0	0	0	0	1	0
chr7	19088564	19089063	AMDHD1	0	0	0	0	0	1
chr6	42446613	42446887	ip6k2a	0	0	0	0	1	0
chr6	42447560	42447927	ip6k2a	0	0	0	0	1	0
chr6	42465820	42466969	ip6k2a	0	2	0	0	1	2
chr12	6040740	6041784	g6pca.2	1	1	1	2	2	0
chr25	36509892	36510796	hprt1l	0	2	0	0	0	0
chr25	36512880	36513488	hprt1l	0	0	0	0	0	2
chr25	36555748	36556305	hprt1l	0	0	0	0	2	0
chr19	26062031	26062264	asns	0	0	0	0	0	1
chr19	26099946	26100904	asns	1	2	1	2	0	3
chr19	26140019	26140850	asns	1	1	2	2	1	1
chr5	68725544	68726097	psat1	0	0	0	0	0	2
chr5	68728897	68729173	psat1	1	2	0	2	0	1
chr5	68753072	68753448	psat1	0	0	0	0	0	1
chr6	40114213	40114716	ip6k2b	0	0	0	0	1	0
chr6	40125306	40125588	ip6k2b	1	1	1	0	0	1
chr24	12791857	12792700	pck2	1	2	1	0	0	1
chr24	12794113	12794830	pck2	0	0	0	0	0	2
chr21	31229601	31230258	asl	1	1	2	0	0	0
chr4	25695128	25695516	acot18	0	0	0	0	1	1
chr4	25707364	25707679	acot18	0	0	0	0	0	1
chr4	25707869	25708072	acot18	0	0	0	0	1	0
chr7	49989579	49990313	hsd17b12b	0	0	0	0	0	2
chr7	49990466	49990791	hsd17b12b	0	0	0	0	0	1
chr18	130181	130514	gatm	0	0	0	0	0	4
chr18	156894	157471	gatm	0	0	1	0	0	0
chr18	187668	188678	gatm	2	0	2	0	0	2
chr13	25040577	25040882	adka	0	0	0	0	0	2
chr13	25043041	25044059	adka	1	0	1	0	1	0
chr13	25053754	25054178	adka	0	0	0	0	0	1
chr13	25065745	25066937	adka	0	0	0	0	1	1
chr15	497464	497549	psph	1	0	0	0	0	0
chr15	503612	504532	psph	0	0	0	0	0	1
chr15	509359	511020	psph	0	0	0	0	2	1
chr17	49323828	49324411	mthfd1b	0	0	0	0	0	2
chr16	16290540	16290772	upp1	1	1	0	0	0	0
chr20	26582571	26583077	mthfd1l	0	0	0	0	1	0
chr20	26583391	26583759	mthfd1l	1	2	0	0	0	0
chr20	26595388	26595822	mthfd1l	0	0	0	1	0	0
chr20	26597063	26597297	mthfd1l	0	0	0	0	0	2
chr20	26598166	26598826	mthfd1l	0	0	0	0	1	0
chr20	26651481	26652202	mthfd1l	0	0	0	0	0	2
chr17	31329793	31330224	itpka	0	0	0	0	1	2

## Sheet: Table S8
Table S8: Primer sequences
gRNA sequences
gRNA name	gRNA sequence
alx1_gRNA1	GGGCGCTCGTGAAGGTTGTG
alx1_gRNA2	GGAGAGCAGCCTGCACGCGA
alx3 gRNA1	GGCGGACAATTCACCGGGTT
alx3 gRNA2	GACGCCGTGCGTAAAGTCCG
alx4a_gRNA1	GGCATTGGATGCCACTGCTG
alx4a gRNA2	GGAGTATGAAACGCACGTCT
alx4b gRNA1	GGGGTGCAGGTAAGCCTGGA
alx4b gRNA2	GGTGAAGCTGAGAGCAACAA
CRISPR-KO-genotyping
Primer Name	Primer Sequence
alx1_Genotyping_Forward	CCGACAACAATTAGATCTACAGTTCTG
alx1_Genotyping_Reverse	GCCAGCTGCTCTCTCACGTA
alx3_Genotyping_Forward	TTTTCACTCACCATCGGAAT
alx3_Genotyping_Reverse	TCTCGCTCGTTTATACACGA
alx4a_Genotyping_Forward	GCTGTCTGGAGGAGTTTTGC
alx4a_Genotyping_Reverse	TCGCTTTGCTCTCCAAAAAG
alx4b_Genotyping_Forward	GTTTGTAGGTAAAGATGGCACTGG
alx4b_Genotyping_Reverse	AGTTGTACCACCGTGTACCTTTTTT
alx4a and gbx2 CDS primers
Primer Name	Primer Sequence
alx4a_CDS_Forward	AAGCTAACACATAGTTGAACATGAACGCCGAGACGTGCGT
alx4a_CDS_Reverse	GATTATGATCCTCTAGATCATCATGTAGCCCAAGAGATGG
gbx2_CDS_Forward	AAGCTAACACATAGTTGAACATGAGTGCAGCTTTCAGCAC
gbx2_CDS_Reverse	GATTATGATCCTCTAGATCATCAAGGTCGGGCCTGTTCTA
Minicoopr Gibson Assembly Primers
Primer Name	Primer Sequence	Note
GA MiniCoopR-CDS-EGFP plasmid
SwaI_mitfa_promoter_forward	TACCAAACCAATTGAATTGCGCTGATGCCCAGTTTAATTTAAATGTTATTTATTCTGCCT	mitfa promoter forward primer, with 39bp overlapping before SwaI vector digested site
Mitfa_promoter_Reverse	GTTCAACTATGTGTTAGCTTC	reverse primer for mitfa promoter
alx4a-Forward	AAGCTAACACATAGTTGAACATGAACGCCGAGACGTGCGT	20bp overlapping with the end of mitfa promoter region + 20bp alx4a CDS forward primer sequence
KpnI_alx4a_Reverse	ATACAAAGTTGATAATTCACTGGCCGTCGTTTTACGGTACTCATGTAGCCCAAGAGATGG	40bp overlapping with KpnI vector digested site + 20bp alx4a CDS reverse primer sequence
gbx2-Forward	AAGCTAACACATAGTTGAACATGAGTGCAGCTTTCAGCAC	20bp overlapping with the end of mitfa promoter region + 20bp gbx2 CDS forward primer sequence
KpnI_gbx2_Reverse	ATACAAAGTTGATAATTCACTGGCCGTCGTTTTACGGTACTCAAGGTCGGGCCTGTTCTA	40bp overlapping with KpnI vector digested site + 20bp gbx2 CDS reverse primer sequence
CDS_extention_primer_Forward	CAAAGGGAATACTTTTTTGAAGCTAACACATAGTTGAAC	For adding 20bp more overlapping region with the end of mitfa promoter before amplified CDS
CDS-SangerCheck-Forward	GTCAGTTCTTGCACATCACCT	PCR amplification primer for sanger verifcation of CDS insertion
CDS-SangerCheck-Reverse	TATGTTTCAGGTTCAGGG	PCR amplification primer for sanger verifcation of CDS insertion
